# Supplementary material for: Compositional data analysis enables statistical rigor in comparative glycomics
Source: Nat Commun. 2025 Jan 18;16:795. doi: 10.1038/s41467-025-56249-3 (PMC11748655; doi:10.1038/s41467-025-56249-3)
Supplement: Supplementary file 3 — Supplementary Data 1–14 [file 41467_2025_56249_MOESM3_ESM.xlsx]

## Sheet: Data1
Supplementary Data 1. For five glycan standards added to PGM, we measured their abundance via LC-ESI-MS. Three standards (m/z 893, 941, 1184) were always present in 2pmol/ul, whereas two standards (m/z 1010, 1111) were added in 2, 6, 12, and 18 pmol/ul in triplicates. Shown are the absolute ion intensities, relative abundances, and ALR-transformed abundances, using a glycan from PGM as the refere…
Absolute ion intensities
glycan (m/z)	2pmol_1	2pmol_2	2pmol_3	6pmol_1	6pmol_2	6pmol_3	12pmol_1	12pmol_2	12pmol_3	18pmol_1	18pmol_2	18pmol_3
893.4	38686.8	37806.3	37092.6	29635.8	31117.8	31479.6	27800.7	28541.4	31070.3	27578	26909.2	24085.1
941.39	4520.23	4578.05	4258.29	4007.94	3240.81	2941.65	3560.94	3557.86	3313.35	3206.4	3197.69	3327.4
1009.94	29590.1	30378.2	30002.5	60180.3	52069.7	46054.6	116223	115183	108561	182076	158739	177749
1111.46	49247.2	53127.7	52835.1	78428.5	77966.4	71958.8	167563	176472	160673	294648	267655	231310
1184.44	35199.8	39553.2	39894.5	44000	37168.6	32775.2	39091.2	36126	35823.6	42323.6	41146.4	36351.4
Relative abundances (%)
glycan (m/z)	2pmol_1	2pmol_2	2pmol_3	6pmol_1	6pmol_2	6pmol_3	12pmol_1	12pmol_2	12pmol_3	18pmol_1	18pmol_2	18pmol_3
893.4	24.603	22.8515	22.606	13.7043	15.4382	16.9967	7.84802	7.93081	9.15338	5.01571	5.40729	5.09389
941.39	2.87466	2.76714	2.5952	1.85336	1.60784	1.58828	1.00524	0.988624	0.976121	0.583159	0.642562	0.703731
1009.94	18.818	18.3617	18.285	27.8287	25.8329	24.8662	32.8092	32.006	31.9822	33.1149	31.8979	37.5932
1111.46	31.3189	32.1123	32.2002	36.2671	38.6808	38.8526	47.3022	49.0363	47.3346	53.5887	53.784	48.921
1184.44	22.3854	23.9074	24.3136	20.3466	18.4402	17.6962	11.0353	10.0383	10.5537	7.69755	8.26818	7.68817
Transformed abundances
glycan (m/z)	2pmol_1	2pmol_2	2pmol_3	6pmol_1	6pmol_2	6pmol_3	12pmol_1	12pmol_2	12pmol_3	18pmol_1	18pmol_2	18pmol_3
893.4	2.49352	2.46507	2.67148	2.30679	1.97619	2.68531	2.50699	2.54782	2.21157	2.78994	2.22705	2.51837
941.39	-0.603853	-0.580753	-0.451305	-0.579621	-1.28713	-0.734406	-0.457804	-0.456155	-1.0176	-0.314559	-0.84595	-0.337298
1009.94	2.10679	2.14948	2.36544	3.32874	2.71889	3.23424	4.57069	4.56062	4.01647	5.51289	4.78753	5.402
1111.46	2.84172	2.95591	3.18185	3.71082	3.3013	3.87807	5.0985	5.17613	4.58209	6.20734	5.54125	5.78199
1184.44	2.35724	2.53024	2.77654	2.87695	2.23253	2.7435	2.99871	2.8878	2.41695	3.40788	2.83971	3.11225

## Sheet: Data2
Supplementary Data 2. Time series analysis of O-glycan sequences during macrophage differentiation after CLR-transformation. P-values derive from two-tailed F-tests, with subsequent Benjamini-Hochberg correction for multiple testing.
Glycan	Change	p-val	corr p-val	significant
Gal(b1-4)GlcNAc(b1-6)[Gal(b1-3)]GalNAc	-0.191441	2.23538e-07	1.11769e-06	TRUE
Neu5Ac(a2-3)Gal(b1-4)[Fuc(a1-3)]GlcNAc(b1-6)[Neu5Ac(a2-3)Gal(b1-3)]GalNAc	-0.20791	1.1819e-07	1.11769e-06	TRUE
Neu5Ac(a2-3)Gal(b1-3)[Neu5Ac(a2-6)]GalNAc	0.13694	6.49186e-07	2.16395e-06	TRUE
Neu5Ac(a2-3)Gal(b1-4)GlcNAc(b1-6)[Gal(b1-3)]GalNAc	-0.171217	1.0814e-05	2.7035e-05	TRUE
Neu5Ac(a2-3)Gal(b1-3)GalNAc	0.114952	0.00327734	0.00655468	TRUE
{Neu5Ac(a2-3)}Gal(b1-3)[GlcNAc(b1-6)]GalNAc	-0.180975	0.0262503	0.0437504	TRUE
{Neu5Ac(a2-8)}Neu5Ac(a2-3)Gal(b1-3)[Neu5Ac(a2-6)]GalNAc	0.141729	0.047071	0.0672443	FALSE
Neu5Ac(a2-3)Gal(b1-3)[GlcNAc(b1-6)]GalNAc	0.0464408	0.0569432	0.071179	FALSE
Fuc(a1-2)Gal(b1-3)GalNAc	0.124942	0.0717112	0.0717112	FALSE
Neu5Ac(a2-3)Gal(b1-4)GlcNAc(b1-6)[Neu5Ac(a2-3)Gal(b1-3)]GalNAc	0.0238899	0.0676415	0.0717112	FALSE
{Neu5Ac(a2-8)}Neu5Ac(a2-3)Gal(b1-4)GlcNAc(b1-6)[Neu5Ac(a2-3)Gal(b1-3)]GalNAc	0.0955164	0.0808442	0.0808442	FALSE
Neu5Ac(a2-3)Gal(b1-4)GlcNAc6S(b1-6)[Neu5Ac(a2-3)Gal(b1-3)]GalNAc	0.0484118	0.20388	0.20388	FALSE
{Neu5Ac(a2-3)}Gal(b1-4)GlcNAc6S(b1-6)[Gal(b1-3)]GalNAc	0.0267085	0.642555	0.642555	FALSE
{Neu5Ac(a2-8)}Neu5Ac(a2-3)Gal(b1-4)GlcNAc6S(b1-6)[Neu5Ac(a2-3)Gal(b1-3)]GalNAc	-0.0137659	0.733438	0.733438	FALSE
Neu5Ac(a2-3)Gal(b1-3)[Gal(b1-4)GlcNAc(b1-6)]GalNAc	0.00792276	0.765386	0.765386	FALSE

## Sheet: Data3
Supplementary Data 3. Time series analysis of O-glycan sequences during macrophage differentiation after CLR-transformation and using an informed scale model. P-values derive from two-tailed F-tests, with subsequent Benjamini-Hochberg correction for multiple testing.
Glycan	Change	p-val	corr p-val	significant
Neu5Ac(a2-3)Gal(b1-3)[Neu5Ac(a2-6)]GalNAc	0.276654	1.25888e-11	6.29438e-11	TRUE
Neu5Ac(a2-3)Gal(b1-3)GalNAc	0.257242	9.27338e-10	2.31834e-09	TRUE
Neu5Ac(a2-3)Gal(b1-4)GlcNAc(b1-6)[Neu5Ac(a2-3)Gal(b1-3)]GalNAc	0.1664	1.35584e-06	2.25974e-06	TRUE
{Neu5Ac(a2-8)}Neu5Ac(a2-3)Gal(b1-4)GlcNAc(b1-6)[Neu5Ac(a2-3)Gal(b1-3)]GalNAc	0.235632	1.89412e-05	2.36765e-05	TRUE
Neu5Ac(a2-3)Gal(b1-3)[GlcNAc(b1-6)]GalNAc	0.197383	4.29427e-05	4.29427e-05	TRUE
Fuc(a1-2)Gal(b1-3)GalNAc	0.250887	0.00033584	0.00033584	TRUE
Neu5Ac(a2-3)Gal(b1-4)GlcNAc6S(b1-6)[Neu5Ac(a2-3)Gal(b1-3)]GalNAc	0.187911	0.00241916	0.00241916	TRUE
{Neu5Ac(a2-8)}Neu5Ac(a2-3)Gal(b1-3)[Neu5Ac(a2-6)]GalNAc	0.280515	0.00271211	0.00271211	TRUE
Neu5Ac(a2-3)Gal(b1-3)[Gal(b1-4)GlcNAc(b1-6)]GalNAc	0.136443	0.00679382	0.00679382	TRUE
{Neu5Ac(a2-8)}Neu5Ac(a2-3)Gal(b1-4)GlcNAc6S(b1-6)[Neu5Ac(a2-3)Gal(b1-3)]GalNAc	0.122529	0.0284151	0.0284151	TRUE
{Neu5Ac(a2-3)}Gal(b1-4)GlcNAc6S(b1-6)[Gal(b1-3)]GalNAc	0.163164	0.0380817	0.0380817	TRUE
Neu5Ac(a2-3)Gal(b1-4)[Fuc(a1-3)]GlcNAc(b1-6)[Neu5Ac(a2-3)Gal(b1-3)]GalNAc	-0.068628	0.149078	0.149078	FALSE
Gal(b1-4)GlcNAc(b1-6)[Gal(b1-3)]GalNAc	-0.0511634	0.246006	0.246006	FALSE
Neu5Ac(a2-3)Gal(b1-4)GlcNAc(b1-6)[Gal(b1-3)]GalNAc	-0.037161	0.39431	0.39431	FALSE
{Neu5Ac(a2-3)}Gal(b1-3)[GlcNAc(b1-6)]GalNAc	-0.0441701	0.569559	0.569559	FALSE

## Sheet: Data4
Supplementary Data 4. Time series analysis of O-glycan motifs during macrophage differentiation after CLR-transformation. P-values derive from two-tailed F-tests, with subsequent Benjamini-Hochberg correction for multiple testing.
Glycan	Change	p-val	corr p-val	significant
Internal_LewisX	-0.223342	6.17837e-08	4.32486e-07	TRUE
Disialyl_T_antigen	0.140688	2.58553e-06	9.04936e-06	TRUE
Neu5Ac	0.115927	7.21957e-06	1.68457e-05	TRUE
Neu5Ac(a2-3)Gal	0.110727	2.32374e-05	4.06654e-05	TRUE
Gal(b1-3)GalNAc	0.114742	3.08252e-05	4.31552e-05	TRUE
Gal	0.0998284	3.98178e-05	4.6454e-05	TRUE
Terminal_LacNAc_type2	-0.0439493	0.0575069	0.0575069	FALSE
Fuc(a1-2)Gal	0.113567	0.0967386	0.0967386	FALSE
GlcNAc6S(b1-6)GalNAc	0.0458549	0.254413	0.254413	FALSE
GlcNAc(b1-6)GalNAc	-0.00980847	0.409755	0.409755	FALSE
Mucin_elongated_core2	-0.0096603	0.437312	0.437312	FALSE
Fuc	0.029171	0.535898	0.535898	FALSE
Internal_LacNAc_type2	0.00355418	0.801015	0.801015	FALSE

## Sheet: Data5
Supplementary Data 5. Time series analysis of O-glycan motifs during macrophage differentiation after CLR-transformation using an informed scale model. P-values derive from two-tailed F-tests, with subsequent Benjamini-Hochberg correction for multiple testing.
Glycan	Change	p-val	corr p-val	significant
Neu5Ac	0.237977	1.84298e-11	2.68264e-11	TRUE
Disialyl_T_antigen	0.268375	3.17745e-11	3.17745e-11	TRUE
Gal(b1-3)GalNAc	0.235023	4.02396e-11	4.02396e-11	TRUE
Neu5Ac(a2-3)Gal	0.231307	5.39075e-11	5.39075e-11	TRUE
Gal	0.220835	1.89023e-10	1.89023e-10	TRUE
Internal_LacNAc_type2	0.1294	0.000205297	0.000205297	TRUE
Fuc(a1-2)Gal	0.242754	0.000323294	0.000323294	TRUE
Fuc	0.168414	0.000865422	0.000865422	TRUE
GlcNAc(b1-6)GalNAc	0.116118	0.00146434	0.00146434	TRUE
Mucin_elongated_core2	0.116351	0.00168209	0.00168209	TRUE
GlcNAc6S(b1-6)GalNAc	0.17193	0.00862598	0.00862598	TRUE
Terminal_LacNAc_type2	0.0855457	0.070486	0.070486	FALSE
Internal_LewisX	-0.0767604	0.118513	0.118513	FALSE

## Sheet: Data6
Supplementary Data 6. Time series analysis of N-glycan sequences during macrophage differentiation after ALR-transformation. P-values derive from two-tailed F-tests, with subsequent Benjamini-Hochberg correction for multiple testing.
Glycan	Change	p-val	corr p-val	significant
Neu5Ac(a2-6)Gal(b1-4)GlcNAc(b1-2)Man(a1-3)[Man(a1-6)]Man(b1-4)GlcNAc(b1-4)[Fuc(a1-6)]GlcNAc	-0.207163	1.12554e-12	5.51513e-11	TRUE
GlcNAc(b1-2)Man(a1-3)[Man(a1-6)]Man(b1-4)GlcNAc(b1-4)[Fuc(a1-6)]GlcNAc	-0.213993	9.93712e-11	1.2173e-09	TRUE
Neu5Ac(a2-6)Gal(b1-4)GlcNAc(b1-2)Man(a1-3)[GlcNAc(b1-2)Man(a1-6)]Man(b1-4)GlcNAc(b1-4)[Fuc(a1-6)]GlcNAc	-0.176469	5.97493e-11	1.2173e-09	TRUE
{Man(a1-?)}Man(a1-?)Man(a1-?)[Man(a1-?)]Man(b1-4)GlcNAc(b1-4)GlcNAc	-0.175819	7.55423e-11	1.2173e-09	TRUE
Man(b1-4)GlcNAc(b1-4)[Fuc(a1-6)]GlcNAc	-0.29485	4.51845e-08	4.42808e-07	TRUE
GlcNAc(b1-2)Man(a1-6)[Man(a1-3)]Man(b1-4)GlcNAc(b1-4)[Fuc(a1-6)]GlcNAc	-0.10884	2.59474e-07	2.11903e-06	TRUE
Neu5Ac(a2-3)Gal(b1-4)GlcNAc(b1-2)Man(a1-3)[Man(a1-6)]Man(b1-4)GlcNAc(b1-4)[Fuc(a1-6)]GlcNAc	-0.130729	1.53009e-06	1.07106e-05	TRUE
Neu5Ac(a2-6)Gal(b1-4)GlcNAc(b1-2)Man(a1-?)[Gal(b1-4)GlcNAc(b1-2)Man(a1-?)]Man(b1-4)GlcNAc(b1-4)GlcNAc	-0.087976	1.5963e-05	9.77735e-05	TRUE
Gal(b1-4)GlcNAc(b1-2)Man(a1-?)[Man(a1-?)]Man(b1-4)GlcNAc(b1-4)GlcNAc	0.166924	2.72106e-05	0.000148147	TRUE
Neu5Ac(a2-6)Gal(b1-4)GlcNAc(b1-2)Man(a1-3)[Man(a1-2)Man(a1-?)[Man(a1-?)]Man(a1-6)]Man(b1-4)GlcNAc(b1-4)GlcNAc	-0.0961386	3.57946e-05	0.000175394	TRUE
Neu5Ac(a2-6)Gal(b1-4)GlcNAc(b1-2)Man(a1-3)[Gal(b1-4)GlcNAc(b1-2)Man(a1-6)]Man(b1-4)GlcNAc(b1-4)[Fuc(a1-6)]GlcNAc	-0.140353	0.000143381	0.000638698	TRUE
Man(b1-4)GlcNAc(b1-4)GlcNAc	-0.183526	0.000210454	0.000818538	TRUE
Neu5Ac(a2-3)Gal(b1-4)GlcNAc(b1-2)Man(a1-3)[Man(a1-3)[Man(a1-6)]Man(a1-6)]Man(b1-4)GlcNAc(b1-4)GlcNAc	0.121773	0.00022475	0.000818538	TRUE
Fuc(a1-3)[Gal(b1-4)]GlcNAc(b1-2)Man(a1-3)[Man(a1-3)[Man(a1-6)]Man(a1-6)]Man(b1-4)GlcNAc(b1-4)GlcNAc	0.153366	0.000250087	0.000818538	TRUE
{Neu5Ac(a2-6)}Gal(b1-4)GlcNAc(b1-2)[Gal(b1-4)GlcNAc(b1-4)]Man(a1-3)[Gal(b1-4)GlcNAc(b1-2)Man(a1-6)]Man(b1-4)GlcNAc(b1-4)[Fuc(a1-6)]GlcNAc	-0.114232	0.000250573	0.000818538	TRUE
Neu5Ac(a2-3)Gal(b1-4)GlcNAc(b1-2)Man(a1-3)[Man(a1-6)]Man(b1-4)GlcNAc(b1-4)GlcNAc	-0.099721	0.000297404	0.000910799	TRUE
GlcNAc(b1-4)[Fuc(a1-6)]GlcNAc	-0.137948	0.000334729	0.000929601	TRUE
Neu5Ac(a2-6)Gal(b1-4)GlcNAc(b1-2)Man(a1-3)[Man(a1-6)]Man(b1-4)GlcNAc(b1-4)GlcNAc	-0.064087	0.000341486	0.000929601	TRUE
Gal(b1-4)GlcNAc(b1-2)Man(a1-6)[GlcNAc(b1-2)Man(a1-3)]Man(b1-4)GlcNAc(b1-4)GlcNAc	-0.116596	0.000460104	0.00118658	TRUE
Gal(b1-4)GlcNAc(b1-2)Man(a1-3)[Gal(b1-4)GlcNAc(b1-2)Man(a1-6)]Man(b1-4)GlcNAc(b1-4)GlcNAc	-0.0966409	0.000500528	0.00122629	TRUE
Neu5Ac(a2-6)Gal(b1-4)GlcNAc(b1-2)Man(a1-3)[Neu5Ac(a2-6)Gal(b1-4)GlcNAc(b1-2)Man(a1-6)]Man(b1-4)GlcNAc(b1-4)[Fuc(a1-6)]GlcNAc	-0.114741	0.000915262	0.00213561	TRUE
{Neu5Ac(a2-?)}Gal(b1-4)GlcNAc(b1-2)[Gal(b1-4)GlcNAc(b1-4)]Man(a1-3)[Gal(b1-4)GlcNAc(b1-2)Man(a1-6)]Man(b1-4)GlcNAc(b1-4)GlcNAc	-0.0687563	0.00258625	0.00576028	TRUE
GlcNAc(b1-2)Man(a1-3)[Man(a1-6)]Man(b1-4)GlcNAc(b1-4)GlcNAc	-0.0651331	0.00302843	0.00645187	TRUE
GlcNAc(b1-2)Man(a1-6)[Man(a1-3)]Man(b1-4)GlcNAc(b1-4)GlcNAc	0.0915905	0.00319315	0.00651934	TRUE
Gal(b1-4)GlcNAc(b1-2)Man(a1-6)[GlcNAc(b1-2)Man(a1-3)]Man(b1-4)GlcNAc(b1-4)[Fuc(a1-6)]GlcNAc	-0.0595746	0.00489047	0.00958533	TRUE
{Fuc(a1-?)}{Neu5Ac(a2-?)}{Neu5Ac(a2-?)}Gal(b1-4)GlcNAc(b1-2)[Gal(b1-4)GlcNAc(b1-?)]Man(a1-?)[Gal(b1-4)GlcNAc(b1-2)Man(a1-?)]Man(b1-4)GlcNAc(b1-4)GlcNAc	-0.0898354	0.00618989	0.0116656	TRUE
Neu5Ac(a2-3)Gal(b1-4)GlcNAc(b1-2)Man(a1-6)[Man(a1-3)]Man(b1-4)GlcNAc(b1-4)[Fuc(a1-6)]GlcNAc	-0.065186	0.0110139	0.0199882	TRUE
Gal(b1-4)GlcNAc(b1-2)Man(a1-3)[Man(a1-6)]Man(b1-4)GlcNAc(b1-4)[Fuc(a1-6)]GlcNAc	-0.0513346	0.0159676	0.0277228	TRUE
Man(a1-3)[Man(a1-6)]Man(b1-4)GlcNAc(b1-4)[Fuc(a1-6)]GlcNAc	-0.0517191	0.0164074	0.0277228	TRUE
Gal(b1-4)GlcNAc(b1-2)Man(a1-3)[Gal(b1-4)GlcNAc(b1-2)Man(a1-6)]Man(b1-4)GlcNAc(b1-4)[Fuc(a1-6)]GlcNAc	-0.059325	0.0177787	0.0290385	TRUE
Neu5Ac(a2-3)Gal(b1-4)GlcNAc(b1-2)Man(a1-3)[Neu5Ac(a2-3)Gal(b1-4)GlcNAc(b1-2)Man(a1-6)]Man(b1-4)GlcNAc(b1-4)[Fuc(a1-6)]GlcNAc	0.0754224	0.0216399	0.034205	TRUE
Gal(b1-4)GlcNAc(b1-2)[Gal(b1-4)GlcNAc(b1-?)]Man(a1-?)[Gal(b1-4)GlcNAc(b1-2)Man(a1-?)]Man(b1-4)GlcNAc(b1-4)[Fuc(a1-6)]GlcNAc	-0.0817012	0.0251796	0.0385562	TRUE
Gal(b1-4)GlcNAc(b1-2)[Gal(b1-4)GlcNAc(b1-?)]Man(a1-?)[Gal(b1-4)GlcNAc(b1-2)Man(a1-?)]Man(b1-4)GlcNAc(b1-4)GlcNAc	-0.0783153	0.0312715	0.0464334	FALSE
{Fuc(a1-?)}Neu5Ac(a2-?)Gal(b1-4)GlcNAc(b1-2)[Neu5Ac(a2-?)Gal(b1-4)GlcNAc(b1-?)]Man(a1-?)[Neu5Ac(a2-?)Gal(b1-4)GlcNAc(b1-2)Man(a1-?)]Man(b1-4)GlcNAc(b1-4)GlcNAc	-0.0563297	0.034775	0.0501169	FALSE
Neu5Ac(a2-3)Gal(b1-4)GlcNAc(b1-2)Man(a1-3)[Man(a1-?)Man(a1-6)]Man(b1-4)GlcNAc(b1-4)GlcNAc	0.0551585	0.0374776	0.0524687	FALSE
{Neu5Ac(a2-?)}Gal(b1-4)GlcNAc(b1-2)[Gal(b1-4)GlcNAc(b1-4)]Man(a1-3)[Gal(b1-4)GlcNAc(b1-2)Man(a1-6)]Man(b1-4)GlcNAc(b1-4)[Fuc(a1-6)]GlcNAc	-0.071663	0.0576675	0.0784918	FALSE
Neu5Ac(a2-3)Gal(b1-4)GlcNAc(b1-2)Man(a1-3)[Neu5Ac(a2-3)Gal(b1-4)GlcNAc(b1-2)Man(a1-6)]Man(b1-4)GlcNAc(b1-4)GlcNAc	0.0623632	0.0667115	0.0883476	FALSE
Gal(b1-4)GlcNAc(b1-2)Man(a1-3)[Man(a1-3)[Man(a1-6)]Man(a1-6)]Man(b1-4)GlcNAc(b1-4)GlcNAc	0.0453897	0.0812723	0.102925	FALSE
{Man(a1-?)}{Man(a1-?)}Man(a1-?)Man(a1-?)[Man(a1-?)]Man(b1-4)GlcNAc(b1-4)GlcNAc	-0.0496385	0.08192	0.102925	FALSE
Neu5Ac(a2-3)Gal(b1-4)GlcNAc(b1-2)Man(a1-?)[Neu5Ac(a2-6)Gal(b1-4)GlcNAc(b1-2)Man(a1-?)]Man(b1-4)GlcNAc(b1-4)[Fuc(a1-6)]GlcNAc	-0.0589081	0.0918599	0.112528	FALSE
Neu5Ac(a2-6)Gal(b1-4)GlcNAc(b1-2)Man(a1-3)[Neu5Ac(a2-6)Gal(b1-4)GlcNAc(b1-2)Man(a1-6)]Man(b1-4)GlcNAc(b1-4)GlcNAc	0.102351	0.107511	0.12543	FALSE
{Man(a1-2)}Man(a1-2)Man(a1-3)[Man(a1-3)[Man(a1-6)]Man(a1-6)]Man(b1-4)GlcNAc(b1-4)GlcNAc	-0.0321393	0.106214	0.12543	FALSE
{Neu5Ac(a2-?)}Neu5Ac(a2-?)Gal(b1-4)GlcNAc(b1-2)[Neu5Ac(a2-?)Gal(b1-4)GlcNAc(b1-?)]Man(a1-?)[Neu5Ac(a2-?)Gal(b1-4)GlcNAc(b1-2)Man(a1-?)]Man(b1-4)GlcNAc(b1-4)GlcNAc	0.0826628	0.140333	0.152808	FALSE
Glc(a1-3)Man(a1-2)Man(a1-2)Man(a1-3)[Man(a1-2)Man(a1-3)[Man(a1-2)Man(a1-6)]Man(a1-6)]Man(b1-4)GlcNAc(b1-4)GlcNAc	-0.0446406	0.137922	0.152808	FALSE
Neu5Ac(a2-3)Gal(b1-4)GlcNAc(b1-2)Man(a1-3)[Man(a1-?)Man(a1-6)]Man(b1-4)GlcNAc(b1-4)[Fuc(a1-6)]GlcNAc	0.0562615	0.140295	0.152808	FALSE
Neu5Ac(a2-8)Neu5Ac(a2-?)Gal(b1-4)GlcNAc(b1-?)[Neu5Ac(a2-?)Gal(b1-4)GlcNAc(b1-?)]Man(a1-?)[Neu5Ac(a2-?)Gal(b1-4)GlcNAc(b1-2)Man(a1-?)]Man(b1-4)GlcNAc(b1-4)GlcNAc	0.083412	0.14928	0.159015	FALSE
Man(a1-3)[Man(a1-6)]Man(b1-4)GlcNAc(b1-4)GlcNAc	0.0388125	0.158929	0.162805	FALSE
{Neu5Ac(a2-?)}{Neu5Ac(a2-?)}Gal(b1-4)GlcNAc(b1-2)[Gal(b1-4)GlcNAc(b1-4)]Man(a1-3)[Gal(b1-4)GlcNAc(b1-2)[Gal(b1-4)GlcNAc(b1-6)]Man(a1-6)]Man(b1-4)GlcNAc(b1-4)GlcNAc	-0.0328553	0.159482	0.162805	FALSE
Man(a1-2)Man(a1-2)Man(a1-3)[Man(a1-2)Man(a1-3)[Man(a1-2)Man(a1-6)]Man(a1-6)]Man(b1-4)GlcNAc(b1-4)GlcNAc	-0.0319838	0.171741	0.171741	FALSE
{Neu5Ac(a2-?)}Neu5Ac(a2-?)Gal(b1-4)GlcNAc(b1-2)Man(a1-3)[Neu5Ac(a2-?)Gal(b1-4)GlcNAc(b1-2)Man(a1-6)]Man(b1-4)GlcNAc(b1-4)GlcNAc	0.0653382	0.189268	0.189268	FALSE
Neu5Ac(a2-3)Gal(b1-4)GlcNAc(b1-2)Man(a1-?)[Neu5Ac(a2-6)Gal(b1-4)GlcNAc(b1-2)Man(a1-?)]Man(b1-4)GlcNAc(b1-4)GlcNAc	0.037656	0.26438	0.26438	FALSE
{Neu5Ac(a2-?)}{Neu5Ac(a2-?)}{Neu5Ac(a2-?)}Gal(b1-4)GlcNAc(b1-2)[Gal(b1-4)GlcNAc(b1-?)]Man(a1-?)[Gal(b1-4)GlcNAc(b1-2)Man(a1-?)]Man(b1-4)GlcNAc(b1-4)GlcNAc	0.0432442	0.265943	0.265943	FALSE
{Neu5Ac(a2-?)}{Neu5Ac(a2-?)}Gal(b1-4)GlcNAc(b1-2)[Gal(b1-4)GlcNAc(b1-?)]Man(a1-?)[Gal(b1-4)GlcNAc(b1-2)Man(a1-?)]Man(b1-4)GlcNAc(b1-4)GlcNAc	0.0410209	0.290295	0.290295	FALSE
{GlcNAc(b1-?)}Neu5Ac(a2-?)Gal(b1-4)GlcNAc(b1-2)Man(a1-3)[Neu5Ac(a2-?)Gal(b1-4)GlcNAc(b1-2)Man(a1-6)]Man(b1-4)GlcNAc(b1-4)GlcNAc	0.0477995	0.293059	0.293059	FALSE
Neu5Ac(a2-3)Gal(b1-4)GlcNAc(b1-2)Man(a1-6)[GlcNAc(b1-2)Man(a1-3)]Man(b1-4)GlcNAc(b1-4)GlcNAc	0.0433934	0.295433	0.295433	FALSE
Neu5Ac(a2-6)Gal(b1-4)GlcNAc(b1-2)Man(a1-3)[GlcNAc(b1-2)Man(a1-6)]Man(b1-4)GlcNAc(b1-4)GlcNAc	-0.0161385	0.37004	0.37004	FALSE
Man(a1-3)[Man(a1-6)]Man(a1-6)[Man(a1-3)]Man(b1-4)GlcNAc(b1-4)GlcNAc	0.0130513	0.397404	0.397404	FALSE
GlcNAc(b1-2)[GlcNAc(b1-?)]Man(a1-?)[GlcNAc(b1-2)Man(a1-?)]Man(b1-4)GlcNAc(b1-4)[Fuc(a1-6)]GlcNAc	0.0329194	0.41494	0.41494	FALSE
Neu5Ac(a2-3)Gal(b1-4)GlcNAc(b1-2)Man(a1-3)[Man(a1-2)Man(a1-?)[Man(a1-?)]Man(a1-6)]Man(b1-4)GlcNAc(b1-4)GlcNAc	-0.0173859	0.423129	0.423129	FALSE
{Man(a1-2)}{Man(a1-2)}Man(a1-2)Man(a1-3)[Man(a1-3)[Man(a1-6)]Man(a1-6)]Man(b1-4)GlcNAc(b1-4)GlcNAc	-0.0132914	0.431942	0.431942	FALSE
GlcNAc(b1-2)Man(a1-3)[GlcNAc(b1-2)Man(a1-6)]Man(b1-4)GlcNAc(b1-4)[Fuc(a1-6)]GlcNAc	0.0312853	0.490255	0.490255	FALSE
Neu5Ac(a2-3)Gal(b1-4)GlcNAc(b1-2)Man(a1-?)[Gal(b1-4)GlcNAc(b1-2)Man(a1-?)]Man(b1-4)GlcNAc(b1-4)[Fuc(a1-6)]GlcNAc	0.0315715	0.493131	0.493131	FALSE
Man(a1-6)Man(b1-4)GlcNAc(b1-4)GlcNAc	0.0130945	0.522643	0.522643	FALSE
Neu5Ac(a2-6)Gal(b1-4)GlcNAc(b1-2)Man(a1-3)[Man(a1-3)[Man(a1-6)]Man(a1-6)]Man(b1-4)GlcNAc(b1-4)GlcNAc	0.0172141	0.527551	0.527551	FALSE
Neu5Ac(a2-6)Gal(b1-4)GlcNAc(b1-2)Man(a1-3)[Man(a1-?)Man(a1-6)]Man(b1-4)GlcNAc(b1-4)GlcNAc	-0.010065	0.549095	0.549095	FALSE
Gal(b1-4)GlcNAc(b1-2)Man(a1-3)[Man(a1-3)[Man(a1-6)]Man(a1-6)]Man(b1-4)GlcNAc(b1-4)[Fuc(a1-6)]GlcNAc	-0.0120082	0.603491	0.603491	FALSE
Neu5Ac(a2-6)Gal(b1-4)GlcNAc(b1-2)Man(a1-3)[Fuc(a1-3)[Gal(b1-4)]GlcNAc(b1-2)Man(a1-6)]Man(b1-4)GlcNAc(b1-4)GlcNAc	-0.0125081	0.608356	0.608356	FALSE
Neu5Ac(a2-?)Gal(b1-4)GlcNAc(b1-?)Man(b1-4)GlcNAc(b1-4)GlcNAc	0.0207859	0.653602	0.653602	FALSE
Neu5Ac(a2-6)Gal(b1-4)GlcNAc(b1-2)Man(a1-3)[Man(a1-?)Man(a1-6)]Man(b1-4)GlcNAc(b1-4)[Fuc(a1-6)]GlcNAc	0.0185629	0.660562	0.660562	FALSE
Man(a1-?)Man(a1-?)[Man(a1-?)]Man(b1-4)GlcNAc(b1-4)GlcNAc	-0.00932444	0.667527	0.667527	FALSE
Neu5Ac(a2-3)Gal(b1-4)GlcNAc(b1-2)Man(a1-?)[Gal(b1-4)GlcNAc(b1-2)Man(a1-?)]Man(b1-4)GlcNAc(b1-4)GlcNAc	-0.00755761	0.710539	0.710539	FALSE
Man(a1-6)Man(b1-4)GlcNAc(b1-4)[Fuc(a1-6)]GlcNAc	-0.00187641	0.773129	0.773129	FALSE
Man(a1-3)[GlcNAc(b1-4)][Man(a1-6)]Man(b1-4)GlcNAc(b1-4)[Fuc(a1-6)]GlcNAc	0.0124754	0.77983	0.77983	FALSE
Gal(b1-4)GlcNAc(b1-2)[Gal(b1-4)GlcNAc(b1-4)]Man(a1-3)[Gal(b1-4)GlcNAc(b1-2)[Gal(b1-4)GlcNAc(b1-6)]Man(a1-6)]Man(b1-4)GlcNAc(b1-4)[Fuc(a1-6)]GlcNAc	0.00965271	0.780798	0.780798	FALSE
Gal(b1-4)GlcNAc(b1-2)Man(a1-3)[GlcNAc(b1-2)Man(a1-6)]Man(b1-4)GlcNAc(b1-4)[Fuc(a1-6)]GlcNAc	-0.00863306	0.799271	0.799271	FALSE
GlcNAc(b1-2)Man(a1-3)[Man(a1-3)[Man(a1-6)]Man(a1-6)]Man(b1-4)GlcNAc(b1-4)GlcNAc	-0.00350764	0.820263	0.820263	FALSE
Neu5Ac(a2-3)Gal(b1-4)GlcNAc(b1-2)Man(a1-6)[Man(a1-3)]Man(b1-4)GlcNAc(b1-4)GlcNAc	0.00455331	0.839367	0.839367	FALSE
GlcNAc(b1-2)Man(a1-?)[Man(a1-?)]Man(b1-4)GlcNAc(b1-4)GlcNAc	-0.00524739	0.860663	0.860663	FALSE
Neu5Ac(a2-6)Gal(b1-4)GlcNAc(b1-2)Man(a1-6)[Man(a1-3)]Man(b1-4)GlcNAc(b1-4)GlcNAc	0.00283754	0.934195	0.934195	FALSE

## Sheet: Data7
Supplementary Data 7. Time series analysis of N-glycan sequences during macrophage differentiation after ALR-transformation and using an informed scale model. P-values derive from two-tailed F-tests, with subsequent Benjamini-Hochberg correction for multiple testing.
Glycan	Change	p-val	corr p-val	significant
Man(a1-6)Man(b1-4)GlcNAc(b1-4)[Fuc(a1-6)]GlcNAc	0.109888	8.37679e-12	1.92666e-10	TRUE
Gal(b1-4)GlcNAc(b1-2)Man(a1-?)[Man(a1-?)]Man(b1-4)GlcNAc(b1-4)GlcNAc	0.278688	8.43011e-11	9.69463e-10	TRUE
Neu5Ac(a2-3)Gal(b1-4)GlcNAc(b1-2)Man(a1-3)[Man(a1-3)[Man(a1-6)]Man(a1-6)]Man(b1-4)GlcNAc(b1-4)GlcNAc	0.233537	2.09422e-09	1.60557e-08	TRUE
Fuc(a1-3)[Gal(b1-4)]GlcNAc(b1-2)Man(a1-3)[Man(a1-3)[Man(a1-6)]Man(a1-6)]Man(b1-4)GlcNAc(b1-4)GlcNAc	0.265131	5.90132e-09	2.71461e-08	TRUE
GlcNAc(b1-2)Man(a1-6)[Man(a1-3)]Man(b1-4)GlcNAc(b1-4)GlcNAc	0.203355	5.15875e-09	2.71461e-08	TRUE
Man(a1-3)[Man(a1-6)]Man(a1-6)[Man(a1-3)]Man(b1-4)GlcNAc(b1-4)GlcNAc	0.124815	4.04604e-08	1.55098e-07	TRUE
Neu5Ac(a2-3)Gal(b1-4)GlcNAc(b1-2)Man(a1-3)[Man(a1-?)Man(a1-6)]Man(b1-4)GlcNAc(b1-4)GlcNAc	0.166923	7.60051e-08	2.49731e-07	TRUE
Gal(b1-4)GlcNAc(b1-2)Man(a1-3)[Man(a1-3)[Man(a1-6)]Man(a1-6)]Man(b1-4)GlcNAc(b1-4)GlcNAc	0.157154	1.59176e-07	4.57632e-07	TRUE
{Man(a1-2)}{Man(a1-2)}Man(a1-2)Man(a1-3)[Man(a1-3)[Man(a1-6)]Man(a1-6)]Man(b1-4)GlcNAc(b1-4)GlcNAc	0.0984728	1.95727e-07	5.0019e-07	TRUE
Man(a1-6)Man(b1-4)GlcNAc(b1-4)GlcNAc	0.124859	4.46117e-07	1.02607e-06	TRUE
Man(a1-3)[Man(a1-6)]Man(b1-4)GlcNAc(b1-4)GlcNAc	0.150577	6.09051e-07	1.27347e-06	TRUE
Neu5Ac(a2-3)Gal(b1-4)GlcNAc(b1-2)Man(a1-3)[Neu5Ac(a2-3)Gal(b1-4)GlcNAc(b1-2)Man(a1-6)]Man(b1-4)GlcNAc(b1-4)[Fuc(a1-6)]GlcNAc	0.187187	8.35884e-07	1.60211e-06	TRUE
GlcNAc(b1-2)Man(a1-3)[Man(a1-3)[Man(a1-6)]Man(a1-6)]Man(b1-4)GlcNAc(b1-4)GlcNAc	0.108257	9.98543e-07	1.76665e-06	TRUE
Neu5Ac(a2-6)Gal(b1-4)GlcNAc(b1-2)Man(a1-3)[Man(a1-?)Man(a1-6)]Man(b1-4)GlcNAc(b1-4)GlcNAc	0.101699	1.66173e-06	2.72999e-06	TRUE
Neu5Ac(a2-6)Gal(b1-4)GlcNAc(b1-2)Man(a1-3)[Man(a1-3)[Man(a1-6)]Man(a1-6)]Man(b1-4)GlcNAc(b1-4)GlcNAc	0.128978	2.23602e-05	3.42857e-05	TRUE
Neu5Ac(a2-3)Gal(b1-4)GlcNAc(b1-2)Man(a1-3)[Man(a1-?)Man(a1-6)]Man(b1-4)GlcNAc(b1-4)[Fuc(a1-6)]GlcNAc	0.168026	2.4495e-05	3.52116e-05	TRUE
Neu5Ac(a2-3)Gal(b1-4)GlcNAc(b1-2)Man(a1-?)[Gal(b1-4)GlcNAc(b1-2)Man(a1-?)]Man(b1-4)GlcNAc(b1-4)GlcNAc	0.104207	2.76467e-05	3.5886e-05	TRUE
Man(a1-?)Man(a1-?)[Man(a1-?)]Man(b1-4)GlcNAc(b1-4)GlcNAc	0.10244	2.80847e-05	3.5886e-05	TRUE
Neu5Ac(a2-3)Gal(b1-4)GlcNAc(b1-2)Man(a1-3)[Neu5Ac(a2-3)Gal(b1-4)GlcNAc(b1-2)Man(a1-6)]Man(b1-4)GlcNAc(b1-4)GlcNAc	0.174127	4.3704e-05	5.29049e-05	TRUE
Neu5Ac(a2-6)Gal(b1-4)GlcNAc(b1-2)Man(a1-3)[Fuc(a1-3)[Gal(b1-4)]GlcNAc(b1-2)Man(a1-6)]Man(b1-4)GlcNAc(b1-4)GlcNAc	0.099256	0.000112956	0.000129899	TRUE
Neu5Ac(a2-6)Gal(b1-4)GlcNAc(b1-2)Man(a1-3)[GlcNAc(b1-2)Man(a1-6)]Man(b1-4)GlcNAc(b1-4)GlcNAc	0.0956257	0.000168653	0.000176319	TRUE
Neu5Ac(a2-3)Gal(b1-4)GlcNAc(b1-2)Man(a1-6)[Man(a1-3)]Man(b1-4)GlcNAc(b1-4)GlcNAc	0.116317	0.000163135	0.000176319	TRUE
{Man(a1-2)}Man(a1-2)Man(a1-3)[Man(a1-3)[Man(a1-6)]Man(a1-6)]Man(b1-4)GlcNAc(b1-4)GlcNAc	0.0796249	0.000219417	0.000219417	TRUE
Man(b1-4)GlcNAc(b1-4)[Fuc(a1-6)]GlcNAc	-0.183086	0.000264366	0.000264366	TRUE
Neu5Ac(a2-3)Gal(b1-4)GlcNAc(b1-2)Man(a1-?)[Neu5Ac(a2-6)Gal(b1-4)GlcNAc(b1-2)Man(a1-?)]Man(b1-4)GlcNAc(b1-4)GlcNAc	0.14942	0.000331175	0.000331175	TRUE
Gal(b1-4)GlcNAc(b1-2)Man(a1-3)[Man(a1-3)[Man(a1-6)]Man(a1-6)]Man(b1-4)GlcNAc(b1-4)[Fuc(a1-6)]GlcNAc	0.099756	0.000334574	0.000334574	TRUE
Neu5Ac(a2-6)Gal(b1-4)GlcNAc(b1-2)Man(a1-3)[Man(a1-6)]Man(b1-4)GlcNAc(b1-4)[Fuc(a1-6)]GlcNAc	-0.0953993	0.000335668	0.000335668	TRUE
Man(a1-2)Man(a1-2)Man(a1-3)[Man(a1-2)Man(a1-3)[Man(a1-2)Man(a1-6)]Man(a1-6)]Man(b1-4)GlcNAc(b1-4)GlcNAc	0.0797804	0.00045513	0.00045513	TRUE
GlcNAc(b1-2)Man(a1-3)[Man(a1-6)]Man(b1-4)GlcNAc(b1-4)[Fuc(a1-6)]GlcNAc	-0.102229	0.000575845	0.000575845	TRUE
{Neu5Ac(a2-?)}{Neu5Ac(a2-?)}{Neu5Ac(a2-?)}Gal(b1-4)GlcNAc(b1-2)[Gal(b1-4)GlcNAc(b1-?)]Man(a1-?)[Gal(b1-4)GlcNAc(b1-2)Man(a1-?)]Man(b1-4)GlcNAc(b1-4)GlcNAc	0.155008	0.000869815	0.000869815	TRUE
{Neu5Ac(a2-?)}{Neu5Ac(a2-?)}Gal(b1-4)GlcNAc(b1-2)[Gal(b1-4)GlcNAc(b1-?)]Man(a1-?)[Gal(b1-4)GlcNAc(b1-2)Man(a1-?)]Man(b1-4)GlcNAc(b1-4)GlcNAc	0.152785	0.000900031	0.000900031	TRUE
Neu5Ac(a2-3)Gal(b1-4)GlcNAc(b1-2)Man(a1-3)[Man(a1-2)Man(a1-?)[Man(a1-?)]Man(a1-6)]Man(b1-4)GlcNAc(b1-4)GlcNAc	0.0943782	0.000985434	0.000985434	TRUE
Gal(b1-4)GlcNAc(b1-2)[Gal(b1-4)GlcNAc(b1-4)]Man(a1-3)[Gal(b1-4)GlcNAc(b1-2)[Gal(b1-4)GlcNAc(b1-6)]Man(a1-6)]Man(b1-4)GlcNAc(b1-4)[Fuc(a1-6)]GlcNAc	0.121417	0.00130186	0.00130186	TRUE
Neu5Ac(a2-3)Gal(b1-4)GlcNAc(b1-2)Man(a1-6)[GlcNAc(b1-2)Man(a1-3)]Man(b1-4)GlcNAc(b1-4)GlcNAc	0.155158	0.00184726	0.00184726	TRUE
{Neu5Ac(a2-?)}{Neu5Ac(a2-?)}Gal(b1-4)GlcNAc(b1-2)[Gal(b1-4)GlcNAc(b1-4)]Man(a1-3)[Gal(b1-4)GlcNAc(b1-2)[Gal(b1-4)GlcNAc(b1-6)]Man(a1-6)]Man(b1-4)GlcNAc(b1-4)GlcNAc	0.0789089	0.00195343	0.00195343	TRUE
{Neu5Ac(a2-?)}Neu5Ac(a2-?)Gal(b1-4)GlcNAc(b1-2)Man(a1-3)[Neu5Ac(a2-?)Gal(b1-4)GlcNAc(b1-2)Man(a1-6)]Man(b1-4)GlcNAc(b1-4)GlcNAc	0.177102	0.00207988	0.00207988	TRUE
{Neu5Ac(a2-?)}Neu5Ac(a2-?)Gal(b1-4)GlcNAc(b1-2)[Neu5Ac(a2-?)Gal(b1-4)GlcNAc(b1-?)]Man(a1-?)[Neu5Ac(a2-?)Gal(b1-4)GlcNAc(b1-2)Man(a1-?)]Man(b1-4)GlcNAc(b1-4)GlcNAc	0.194427	0.00217532	0.00217532	TRUE
Neu5Ac(a2-6)Gal(b1-4)GlcNAc(b1-2)Man(a1-6)[Man(a1-3)]Man(b1-4)GlcNAc(b1-4)GlcNAc	0.114602	0.00234864	0.00234864	TRUE
Neu5Ac(a2-6)Gal(b1-4)GlcNAc(b1-2)Man(a1-3)[Neu5Ac(a2-6)Gal(b1-4)GlcNAc(b1-2)Man(a1-6)]Man(b1-4)GlcNAc(b1-4)GlcNAc	0.214115	0.00241938	0.00241938	TRUE
{GlcNAc(b1-?)}Neu5Ac(a2-?)Gal(b1-4)GlcNAc(b1-2)Man(a1-3)[Neu5Ac(a2-?)Gal(b1-4)GlcNAc(b1-2)Man(a1-6)]Man(b1-4)GlcNAc(b1-4)GlcNAc	0.159564	0.00270002	0.00270002	TRUE
Neu5Ac(a2-8)Neu5Ac(a2-?)Gal(b1-4)GlcNAc(b1-?)[Neu5Ac(a2-?)Gal(b1-4)GlcNAc(b1-?)]Man(a1-?)[Neu5Ac(a2-?)Gal(b1-4)GlcNAc(b1-2)Man(a1-?)]Man(b1-4)GlcNAc(b1-4)GlcNAc	0.195176	0.00272514	0.00272514	TRUE
Neu5Ac(a2-6)Gal(b1-4)GlcNAc(b1-2)Man(a1-3)[Man(a1-?)Man(a1-6)]Man(b1-4)GlcNAc(b1-4)[Fuc(a1-6)]GlcNAc	0.130327	0.00277316	0.00277316	TRUE
Neu5Ac(a2-3)Gal(b1-4)GlcNAc(b1-2)Man(a1-?)[Gal(b1-4)GlcNAc(b1-2)Man(a1-?)]Man(b1-4)GlcNAc(b1-4)[Fuc(a1-6)]GlcNAc	0.143336	0.00310958	0.00310958	TRUE
GlcNAc(b1-2)[GlcNAc(b1-?)]Man(a1-?)[GlcNAc(b1-2)Man(a1-?)]Man(b1-4)GlcNAc(b1-4)[Fuc(a1-6)]GlcNAc	0.144684	0.00347116	0.00347116	TRUE
GlcNAc(b1-2)Man(a1-?)[Man(a1-?)]Man(b1-4)GlcNAc(b1-4)GlcNAc	0.106517	0.00443361	0.00443361	TRUE
GlcNAc(b1-2)Man(a1-3)[GlcNAc(b1-2)Man(a1-6)]Man(b1-4)GlcNAc(b1-4)[Fuc(a1-6)]GlcNAc	0.14305	0.00758912	0.00758912	TRUE
Neu5Ac(a2-6)Gal(b1-4)GlcNAc(b1-2)Man(a1-3)[GlcNAc(b1-2)Man(a1-6)]Man(b1-4)GlcNAc(b1-4)[Fuc(a1-6)]GlcNAc	-0.0647049	0.00781963	0.00781963	TRUE
Gal(b1-4)GlcNAc(b1-2)Man(a1-3)[GlcNAc(b1-2)Man(a1-6)]Man(b1-4)GlcNAc(b1-4)[Fuc(a1-6)]GlcNAc	0.103131	0.0117353	0.0117353	TRUE
Neu5Ac(a2-6)Gal(b1-4)GlcNAc(b1-2)Man(a1-3)[Man(a1-6)]Man(b1-4)GlcNAc(b1-4)GlcNAc	0.0476771	0.0121727	0.0121727	TRUE
Man(a1-3)[Man(a1-6)]Man(b1-4)GlcNAc(b1-4)[Fuc(a1-6)]GlcNAc	0.0600451	0.0127823	0.0127823	TRUE
{Man(a1-?)}Man(a1-?)Man(a1-?)[Man(a1-?)]Man(b1-4)GlcNAc(b1-4)GlcNAc	-0.0640552	0.0129069	0.0129069	TRUE
Gal(b1-4)GlcNAc(b1-2)Man(a1-3)[Man(a1-6)]Man(b1-4)GlcNAc(b1-4)[Fuc(a1-6)]GlcNAc	0.0604296	0.0132156	0.0132156	TRUE
Neu5Ac(a2-?)Gal(b1-4)GlcNAc(b1-?)Man(b1-4)GlcNAc(b1-4)GlcNAc	0.13255	0.0149325	0.0149325	TRUE
Man(a1-3)[GlcNAc(b1-4)][Man(a1-6)]Man(b1-4)GlcNAc(b1-4)[Fuc(a1-6)]GlcNAc	0.12424	0.0152254	0.0152254	TRUE
Glc(a1-3)Man(a1-2)Man(a1-2)Man(a1-3)[Man(a1-2)Man(a1-3)[Man(a1-2)Man(a1-6)]Man(a1-6)]Man(b1-4)GlcNAc(b1-4)GlcNAc	0.0671236	0.0204541	0.0204541	TRUE
{Man(a1-?)}{Man(a1-?)}Man(a1-?)Man(a1-?)[Man(a1-?)]Man(b1-4)GlcNAc(b1-4)GlcNAc	0.0621257	0.0255834	0.0255834	TRUE
Gal(b1-4)GlcNAc(b1-2)Man(a1-3)[Gal(b1-4)GlcNAc(b1-2)Man(a1-6)]Man(b1-4)GlcNAc(b1-4)[Fuc(a1-6)]GlcNAc	0.0524392	0.0409038	0.0409038	TRUE
Gal(b1-4)GlcNAc(b1-2)Man(a1-6)[GlcNAc(b1-2)Man(a1-3)]Man(b1-4)GlcNAc(b1-4)[Fuc(a1-6)]GlcNAc	0.0521896	0.0446578	0.0446578	FALSE
{Fuc(a1-?)}Neu5Ac(a2-?)Gal(b1-4)GlcNAc(b1-2)[Neu5Ac(a2-?)Gal(b1-4)GlcNAc(b1-?)]Man(a1-?)[Neu5Ac(a2-?)Gal(b1-4)GlcNAc(b1-2)Man(a1-?)]Man(b1-4)GlcNAc(b1-4)GlcNAc	0.0554345	0.058247	0.058247	FALSE
GlcNAc(b1-2)Man(a1-3)[Man(a1-6)]Man(b1-4)GlcNAc(b1-4)GlcNAc	0.0466311	0.0636414	0.0636414	FALSE
{Neu5Ac(a2-?)}Gal(b1-4)GlcNAc(b1-2)[Gal(b1-4)GlcNAc(b1-4)]Man(a1-3)[Gal(b1-4)GlcNAc(b1-2)Man(a1-6)]Man(b1-4)GlcNAc(b1-4)GlcNAc	0.0430079	0.0883478	0.0883478	FALSE
Neu5Ac(a2-3)Gal(b1-4)GlcNAc(b1-2)Man(a1-6)[Man(a1-3)]Man(b1-4)GlcNAc(b1-4)[Fuc(a1-6)]GlcNAc	0.0465782	0.0958098	0.0958098	FALSE
Neu5Ac(a2-3)Gal(b1-4)GlcNAc(b1-2)Man(a1-?)[Neu5Ac(a2-6)Gal(b1-4)GlcNAc(b1-2)Man(a1-?)]Man(b1-4)GlcNAc(b1-4)[Fuc(a1-6)]GlcNAc	0.0528561	0.123372	0.123372	FALSE
Man(b1-4)GlcNAc(b1-4)GlcNAc	-0.0717617	0.139054	0.139054	FALSE
Neu5Ac(a2-6)Gal(b1-4)GlcNAc(b1-2)Man(a1-?)[Gal(b1-4)GlcNAc(b1-2)Man(a1-?)]Man(b1-4)GlcNAc(b1-4)GlcNAc	0.0237882	0.238969	0.238969	FALSE
{Neu5Ac(a2-?)}Gal(b1-4)GlcNAc(b1-2)[Gal(b1-4)GlcNAc(b1-4)]Man(a1-3)[Gal(b1-4)GlcNAc(b1-2)Man(a1-6)]Man(b1-4)GlcNAc(b1-4)[Fuc(a1-6)]GlcNAc	0.0401012	0.266163	0.266163	FALSE
Gal(b1-4)GlcNAc(b1-2)[Gal(b1-4)GlcNAc(b1-?)]Man(a1-?)[Gal(b1-4)GlcNAc(b1-2)Man(a1-?)]Man(b1-4)GlcNAc(b1-4)GlcNAc	0.0334489	0.352095	0.352095	FALSE
Neu5Ac(a2-6)Gal(b1-4)GlcNAc(b1-2)Man(a1-3)[Gal(b1-4)GlcNAc(b1-2)Man(a1-6)]Man(b1-4)GlcNAc(b1-4)[Fuc(a1-6)]GlcNAc	-0.0285887	0.38318	0.38318	FALSE
Gal(b1-4)GlcNAc(b1-2)[Gal(b1-4)GlcNAc(b1-?)]Man(a1-?)[Gal(b1-4)GlcNAc(b1-2)Man(a1-?)]Man(b1-4)GlcNAc(b1-4)[Fuc(a1-6)]GlcNAc	0.0300629	0.390088	0.390088	FALSE
Neu5Ac(a2-6)Gal(b1-4)GlcNAc(b1-2)Man(a1-3)[Man(a1-2)Man(a1-?)[Man(a1-?)]Man(a1-6)]Man(b1-4)GlcNAc(b1-4)GlcNAc	0.0156255	0.450669	0.450669	FALSE
GlcNAc(b1-4)[Fuc(a1-6)]GlcNAc	-0.0261836	0.476121	0.476121	FALSE
{Fuc(a1-?)}{Neu5Ac(a2-?)}{Neu5Ac(a2-?)}Gal(b1-4)GlcNAc(b1-2)[Gal(b1-4)GlcNAc(b1-?)]Man(a1-?)[Gal(b1-4)GlcNAc(b1-2)Man(a1-?)]Man(b1-4)GlcNAc(b1-4)GlcNAc	0.0219287	0.492356	0.492356	FALSE
Neu5Ac(a2-3)Gal(b1-4)GlcNAc(b1-2)Man(a1-3)[Man(a1-6)]Man(b1-4)GlcNAc(b1-4)[Fuc(a1-6)]GlcNAc	-0.0189653	0.517767	0.517767	FALSE
Gal(b1-4)GlcNAc(b1-2)Man(a1-3)[Gal(b1-4)GlcNAc(b1-2)Man(a1-6)]Man(b1-4)GlcNAc(b1-4)GlcNAc	0.0151232	0.552847	0.552847	FALSE
Neu5Ac(a2-3)Gal(b1-4)GlcNAc(b1-2)Man(a1-3)[Man(a1-6)]Man(b1-4)GlcNAc(b1-4)GlcNAc	0.0120431	0.691888	0.691888	FALSE
Gal(b1-4)GlcNAc(b1-2)Man(a1-6)[GlcNAc(b1-2)Man(a1-3)]Man(b1-4)GlcNAc(b1-4)GlcNAc	-0.00483135	0.885886	0.885886	FALSE
GlcNAc(b1-2)Man(a1-6)[Man(a1-3)]Man(b1-4)GlcNAc(b1-4)[Fuc(a1-6)]GlcNAc	0.00292393	0.895425	0.895425	FALSE
Neu5Ac(a2-6)Gal(b1-4)GlcNAc(b1-2)Man(a1-3)[Neu5Ac(a2-6)Gal(b1-4)GlcNAc(b1-2)Man(a1-6)]Man(b1-4)GlcNAc(b1-4)[Fuc(a1-6)]GlcNAc	-0.00297682	0.926549	0.926549	FALSE
{Neu5Ac(a2-6)}Gal(b1-4)GlcNAc(b1-2)[Gal(b1-4)GlcNAc(b1-4)]Man(a1-3)[Gal(b1-4)GlcNAc(b1-2)Man(a1-6)]Man(b1-4)GlcNAc(b1-4)[Fuc(a1-6)]GlcNAc	-0.00246773	0.934732	0.934732	FALSE

## Sheet: Data8
Supplementary Data 8. Time series analysis of N-glycan motifs during macrophage differentiation after ALR-transformation. P-values derive from two-tailed F-tests, with subsequent Benjamini-Hochberg correction for multiple testing.
Glycan	Change	p-val	corr p-val	significant
Fuc(a1-6)GlcNAc	-0.0677603	5.91846e-07	7.10215e-06	TRUE
Fuc	-0.0673364	5.67825e-07	7.10215e-06	TRUE
Fuc(a1-?)GlcNAc	-0.0663398	8.9014e-07	7.12112e-06	TRUE
GlcNAc(b1-4)Man	-0.0672018	0.00259998	0.0155999	TRUE
Terminal_LewisX	0.0821516	0.00599684	0.0287848	TRUE
Man(a1-2)Man	-0.027707	0.164841	0.359654	FALSE
Glc(a1-3)Man	-0.0419021	0.160278	0.359654	FALSE
Neu5Ac(a2-8)Neu5Ac	0.0861505	0.144652	0.359654	FALSE
Nglycan_hybrid	0.0336702	0.100491	0.359654	FALSE
Neu5Ac(a2-3)Gal	0.0279495	0.122248	0.359654	FALSE
Neu5Ac(a2-6)Gal	-0.0231879	0.137568	0.359654	FALSE
Man(a1-3)Man	-0.0141635	0.199372	0.398744	FALSE
GlcNAc(b1-4)GlcNAc	-0.0104761	0.234423	0.431006	FALSE
Man(a1-6)Man	-0.0112834	0.276792	0.431006	FALSE
Man(b1-4)GlcNAc	-0.00939598	0.287337	0.431006	FALSE
Man	-0.00974015	0.277704	0.431006	FALSE
Neu5Ac	0.0252462	0.364845	0.48646	FALSE
Man(a1-?)Man	-0.00853671	0.364239	0.48646	FALSE
high_mannose	-0.0103349	0.475878	0.572084	FALSE
Internal_LacNAc_type2	0.016513	0.476737	0.572084	FALSE
Trimannosylcore	-0.00455323	0.63022	0.699673	FALSE
Gal(b1-4)GlcNAc	0.00888247	0.680641	0.699673	FALSE
GlcNAc(b1-?)Man	0.00826521	0.696546	0.699673	FALSE
bisectingGlcNAc	0.0152139	0.740972	0.740972	FALSE
GlcNAc	-0.00372168	0.753533	0.753533	FALSE
Nglycan_complex	0.00673413	0.757979	0.757979	FALSE
Tetraantennary_Nglycan	-0.00600888	0.831834	0.831834	FALSE
Terminal_LacNAc_type2	0.00222304	0.915753	0.915753	FALSE
GlcNAc(b1-2)Man	0.00157065	0.931487	0.931487	FALSE

## Sheet: Data9
Supplementary Data 9. Time series analysis of N-glycan motifs during macrophage differentiation after ALR-transformation using an informed scale model. P-values derive from two-tailed F-tests, with subsequent Benjamini-Hochberg correction for multiple testing.
Glycan	Change	p-val	corr p-val	significant
Man	0.109508	6.02604e-11	1.74755e-09	TRUE
Man(b1-4)GlcNAc	0.109852	6.82111e-11	1.97812e-09	TRUE
GlcNAc(b1-4)GlcNAc	0.108772	8.3329e-11	2.41654e-09	TRUE
Man(a1-?)Man	0.110711	9.34024e-11	2.70867e-09	TRUE
Trimannosylcore	0.114695	1.2341e-10	3.5789e-09	TRUE
Man(a1-6)Man	0.107964	2.11251e-10	6.12629e-09	TRUE
Man(a1-3)Man	0.105084	1.35281e-09	3.92316e-08	TRUE
GlcNAc	0.115526	5.19035e-09	1.5052e-07	TRUE
Terminal_LewisX	0.201399	9.13434e-09	2.64896e-07	TRUE
Neu5Ac(a2-3)Gal	0.147197	2.25437e-08	6.53767e-07	TRUE
Nglycan_hybrid	0.152918	4.81136e-08	1.39529e-06	TRUE
high_mannose	0.108913	5.53429e-08	1.60494e-06	TRUE
GlcNAc(b1-2)Man	0.120818	1.97076e-06	5.71522e-05	TRUE
GlcNAc(b1-?)Man	0.127513	5.58639e-06	0.000162005	TRUE
Gal(b1-4)GlcNAc	0.12813	6.40854e-06	0.000185848	TRUE
Internal_LacNAc_type2	0.135761	6.77427e-06	0.000196454	TRUE
Terminal_LacNAc_type2	0.121471	9.82126e-06	0.000284817	TRUE
Nglycan_complex	0.125982	1.03548e-05	0.000300289	TRUE
Neu5Ac(a2-6)Gal	0.09606	1.22028e-05	0.00035388	TRUE
Neu5Ac	0.144494	2.54506e-05	0.000738067	TRUE
Man(a1-2)Man	0.0915409	7.33996e-05	0.00212859	FALSE
Fuc(a1-?)GlcNAc	0.0529081	0.000292789	0.00849089	FALSE
Fuc	0.0519114	0.000364793	0.010579	FALSE
Fuc(a1-6)GlcNAc	0.0514875	0.000415222	0.0120414	FALSE
Tetraantennary_Nglycan	0.113239	0.000689733	0.0200023	FALSE
Neu5Ac(a2-8)Neu5Ac	0.205398	0.00140419	0.0407216	FALSE
bisectingGlcNAc	0.134462	0.00668424	0.193843	FALSE
Glc(a1-3)Man	0.0773457	0.0109471	0.317466	FALSE
GlcNAc(b1-4)Man	0.0520461	0.0299179	0.867619	FALSE

## Sheet: Data10
Supplementary Data 10. Differential expression of N-glycan motifs between non-transfected and mock-transfected HEK293 cells after CLR transformation. P-values derive from two-tailed Welch's t-test, followed by a Benjamini-Hochberg correction for multiple testing.
Glycan	Mean abundance	Log2FC	p-val	corr p-val	significant	corr Levene p-val	Effect size	Equivalence p-val
Fuc(a1-3)GlcNAc	0.0423629	0.609084	0.00151831	0.0425126	TRUE	0.723503	4.93291	1
GalOS(b1-4)GlcNAc	0.0620415	0.259722	0.0866118	0.708831	FALSE	0.723503	1.45322	0.938783
Neu5Ac(a2-3)Gal	0.234237	-0.162938	0.104231	0.708831	FALSE	0.97566	-1.35327	0.938783
Terminal_LacdiNAc_type2	0.227633	0.121781	0.109132	0.708831	FALSE	0.723503	1.47078	0.938783
high_mannose	0.676671	0.10749	0.151807	0.708831	FALSE	0.900994	1.17553	0.938783
GalNAc(b1-4)GlcNAc	0.753124	0.0572247	0.1646	0.708831	FALSE	0.723503	1.22063	0.938783
Man(a1-3)Man	3.09494	0.0907057	0.177208	0.708831	FALSE	0.723503	1.16091	0.938783
Neu5Ac(a2-6)Gal	0.806045	-0.0399979	0.532445	0.876968	FALSE	0.976665	-0.469144	0.938783
Man(a1-2)Man	0.957406	0.0837484	0.520311	0.876968	FALSE	0.790553	0.484649	0.938783
Fuc(a1-6)GlcNAc	2.63474	0.0335417	0.485216	0.876968	FALSE	0.770221	0.540435	0.938783
Neu5Ac	4.42916	-0.0590821	0.463174	0.876968	FALSE	0.723503	-0.585348	0.938783
Man(a1-?)Man	10.6652	0.0275576	0.485736	0.876968	FALSE	0.723503	0.529239	0.938783
Internal_LacdiNAc_type2	0.525491	0.028468	0.420496	0.876968	FALSE	0.770221	0.616556	0.938783
Internal_LacNAc_type2	3.78046	-0.0678976	0.404693	0.876968	FALSE	0.723503	-0.67279	0.938783
Fuc(a1-?)GlcNAc	2.67711	0.0427856	0.364585	0.876968	FALSE	0.770221	0.716804	0.938783
GlcNAc(b1-6)Man	0.580309	0.222594	0.272437	0.876968	FALSE	0.723503	0.925597	0.938783
Gal(b1-4)GlcNAc	6.26364	-0.0413882	0.459616	0.876968	FALSE	0.723503	-0.58767	0.938783
Man	14.788	0.0215328	0.59708	0.908735	FALSE	0.723503	0.40037	0.938783
Nglycan_hybrid	0.266931	0.0437759	0.641778	0.908735	FALSE	0.770221	0.353884	0.938783
Tetraantennary_Nglycan	0.175588	0.0816892	0.649096	0.908735	FALSE	0.723503	0.342069	0.938783
GlcNAc(b1-2)Man	6.72177	-0.0176945	0.744422	0.947446	FALSE	0.723503	-0.248921	0.938783
Nglycan_complex	3.33747	-0.0171775	0.730122	0.947446	FALSE	0.723503	-0.263718	0.938783
GlcNAc(b1-4)Man	0.595081	0.0156911	0.794205	0.951	FALSE	0.723503	0.196349	0.938783
Fuc	3.3697	-0.00727339	0.872618	0.951	FALSE	0.723503	-0.121439	0.938783
Terminal_LacNAc_type2	2.48318	-0.00290177	0.890839	0.951	FALSE	0.723503	-0.103241	0.938783
GlcNAc(b1-4)GlcNAc	4.12286	0.00594324	0.898883	0.951	FALSE	0.723503	0.0961268	0.938783
GlcNAc	16.8463	0.00382832	0.938951	0.951	FALSE	0.723503	0.0583099	0.938783
bisectingGlcNAc	0.38188	-0.00183338	0.982027	0.982027	FALSE	0.723503	-0.0167551	0.938783
GlcNAc(b1-?)Man	8.50062	0.00106621	0.984964	0.984964	FALSE	0.723503	0.0143755	0.938783

[truncated: 4 more sheets: Data11, Data12, Data13, Data14]
