# Supplementary material for: Compositional data analysis enables statistical rigor in comparative glycomics
Source: Nat Commun. 2025 Jan 18;16:795. doi: 10.1038/s41467-025-56249-3 (PMC11748655; doi:10.1038/s41467-025-56249-3)
Supplement: Supplementary file 6 — Source Data [file 41467_2025_56249_MOESM6_ESM.xlsx]

## Sheet: Fig1a
Figure 1a
Absolute abundance
	Glycan0	Glycan1	Glycan2	Glycan3	Glycan4
Condition1	100	10	10	10	10
Condition2	10	10	10	10	10
Relative abundance
	Glycan0	Glycan1	Glycan2	Glycan3	Glycan4
Condition1	70	7.5	7.5	7.5	7.5
Condition2	20	20	20	20	20
Transformed abundance
	Glycan0	Glycan1	Glycan2	Glycan3	Glycan4
Condition1	7.5	4.3	4.2	4.2	4.1
Condition2	4.1	4.4	4.7	4.4	4.2

## Sheet: Fig1b
Figure 1b
Absolute ion intensities
glycan (m/z)	2pmol_1	2pmol_2	2pmol_3	6pmol_1	6pmol_2	6pmol_3	12pmol_1	12pmol_2	12pmol_3	18pmol_1	18pmol_2	18pmol_3
893.4	38686.8	37806.3	37092.6	29635.8	31117.8	31479.6	27800.7	28541.4	31070.3	27578	26909.2	24085.1
941.39	4520.23	4578.05	4258.29	4007.94	3240.81	2941.65	3560.94	3557.86	3313.35	3206.4	3197.69	3327.4
1009.94	29590.1	30378.2	30002.5	60180.3	52069.7	46054.6	116223	115183	108561	182076	158739	177749
1111.46	49247.2	53127.7	52835.1	78428.5	77966.4	71958.8	167563	176472	160673	294648	267655	231310
1184.44	35199.8	39553.2	39894.5	44000	37168.6	32775.2	39091.2	36126	35823.6	42323.6	41146.4	36351.4
Relative abundances (%)
glycan (m/z)	2pmol_1	2pmol_2	2pmol_3	6pmol_1	6pmol_2	6pmol_3	12pmol_1	12pmol_2	12pmol_3	18pmol_1	18pmol_2	18pmol_3
893.4	24.603	22.8515	22.606	13.7043	15.4382	16.9967	7.84802	7.93081	9.15338	5.01571	5.40729	5.09389
941.39	2.87466	2.76714	2.5952	1.85336	1.60784	1.58828	1.00524	0.988624	0.976121	0.583159	0.642562	0.703731
1009.94	18.818	18.3617	18.285	27.8287	25.8329	24.8662	32.8092	32.006	31.9822	33.1149	31.8979	37.5932
1111.46	31.3189	32.1123	32.2002	36.2671	38.6808	38.8526	47.3022	49.0363	47.3346	53.5887	53.784	48.921
1184.44	22.3854	23.9074	24.3136	20.3466	18.4402	17.6962	11.0353	10.0383	10.5537	7.69755	8.26818	7.68817
Transformed abundances
glycan (m/z)	2pmol_1	2pmol_2	2pmol_3	6pmol_1	6pmol_2	6pmol_3	12pmol_1	12pmol_2	12pmol_3	18pmol_1	18pmol_2	18pmol_3
893.4	2.49352	2.46507	2.67148	2.30679	1.97619	2.68531	2.50699	2.54782	2.21157	2.78994	2.22705	2.51837
941.39	-0.603853	-0.580753	-0.451305	-0.579621	-1.28713	-0.734406	-0.457804	-0.456155	-1.0176	-0.314559	-0.84595	-0.337298
1009.94	2.10679	2.14948	2.36544	3.32874	2.71889	3.23424	4.57069	4.56062	4.01647	5.51289	4.78753	5.402
1111.46	2.84172	2.95591	3.18185	3.71082	3.3013	3.87807	5.0985	5.17613	4.58209	6.20734	5.54125	5.78199
1184.44	2.35724	2.53024	2.77654	2.87695	2.23253	2.7435	2.99871	2.8878	2.41695	3.40788	2.83971	3.11225

## Sheet: Fig1c
Figure 1c
sample_size	FPR_t_test	standard_error_t_test	FPR_t_test_FDR	standard_error_t_test_FDR	FPR_t_test_FDR_log	standard_error_t_test_FDR_log	FPR_ALR	standard_error_ALR
3	9.60522	1.02327	0.945726	0.418021	1.13055	0.559797	0.190476	0.120468
6	15.825	2.28193	5.99963	1.92153	4.94129	1.76935	0.284984	0.13772
9	21.3761	3.86477	12.4452	3.58705	11.8886	3.40415	0.983366	0.379371
12	22.2605	4.2369	13.5906	4.42275	13.3094	4.3777	9.38399	4.44159
15	28.8441	5.85429	21.2698	6.30128	18.3684	5.6297	0.278287	0.113491
18	28.6846	4.90314	19.8136	4.77645	16.8282	4.26544	1.05844	0.349836
21	30.7123	5.28597	23.0018	5.03395	19.8791	4.20768	0.481799	0.209085
24	31.677	4.64588	23.1365	5.05692	20.996	4.47569	0.189782	0.120111
27	38.8503	6.38222	29.4876	7.31399	27.6281	6.68797	0.753898	0.339566
30	30.1537	5.70089	20.7883	6.48173	18.5346	6.2353	0.570991	0.147579
33	47.4299	4.39603	41.2252	5.10443	37.9053	4.86775	0.853851	0.315027
36	43.6739	6.78945	35.9811	7.67607	30.648	6.88429	0.479147	0.205433
39	35.4375	4.01543	25.6599	4.08142	23.4196	3.81775	0.0900901	0.085467
42	52.3861	5.83114	44.8498	6.83475	39.6298	6.1177	0.374411	0.19394
45	50.5695	6.54107	45.3395	7.42931	40.5219	6.90883	0.668165	0.13853

## Sheet: Fig1d
Figure 1d
sample_size	Sensitivity_t_test	standard_error_t_test	Sensitivity_t_test_FDR	standard_error_t_test_FDR	Sensitivity_t_test_FDR_log	standard_error_t_test_FDR_log	Sensitivity_ALR	standard_error_ALR
3	72	3.94968	39	3.86005	33	5.66569	11	4.57165
6	75	4.30116	63	4.70106	67	3.17805	68	3.09839
9	88	3.40588	84	4.28952	89	4.11096	84	8.62554
12	92	2.75681	89	2.98329	96	2.09762	95	2.12132
15	95	3.80789	90	3.74166	97	2.02485	99	0.948683
18	94	2.09762	87	3.17805	97	2.02485	99	0.948683
21	94	1.54919	88	3.68782	97	1.44914	99	0.948683
24	98	1.26491	93	2.46982	100	0	100	0
27	97	1.44914	93	2.46982	100	0	100	0
30	96	1.54919	91	2.62679	100	0	100	0
33	94	1.54919	91	2.21359	100	0	100	0
36	97	2.02485	94	3.2249	100	0	100	0
39	97	1.44914	96	2.09762	100	0	100	0
42	99	0.948683	99	0.948683	100	0	100	0
45	97	2.02485	96	2.09762	100	0	100	0

## Sheet: Fig2b
Figure 2b
glycan	36_1_38_1_retina	36_1_38_1_brain	36_1_38_1_choroid	36_1_38_1_ciliary	36_1_38_1_opticnerve	36_1_38_1_plasma	34_1_retina	34_1_brain	34_1_choroid	34_1_ciliary	34_1_opticnerve	34_1_plasma	40_1_42_2_42_1_retina	40_1_42_2_42_1_brain	40_1_42_2_42_1_choroid	40_1_42_2_42_1_ciliary	40_1_42_2_42_1_opticnerve	40_1_42_2_42_1_plasma	C1d_retina	C1d_brain	C1d_choroid	C1d_ciliary	C1d_opticnerve	C1d_plasma	C2d_retina	C2d_brain	C2d_choroid	C2d_ciliary	C2d_opticnerve	C2d_plasma	Clt34c_retina	Clt34c_brain	Clt34c_choroid	Clt34c_ciliary	Clt34c_opticnerve	Clt34c_plasma	Cgt42c_retina	Cgt42c_brain	Cgt42c_choroid	Cgt42c_ciliary	Cgt42c_opticnerve	Cgt42c_plasma
Neu5Ac(a2-3)Gal(b1-4)Glc	0.05	0.04	0.19	0.17	0.08	0.37	0.61	0.71	0.26	0.17	0.17	0.14	0.85	0.84	0.69	0.65	0.61	0.72	0.21	0.19	0.43	0.46	0.6	0.27	0.15	0.16	0.31	0.35	0.39	0.28	0.05	0.04	0.2	0.19	0.08	0.44	0.1	0.17	0.37	0.37	0.56	0.21
Neu5Ac(a2-3)[GalNAc(b1-4)]Gal(b1-4)Glc	0.03	0.03	0	0.26	0.01	0.25	0.95	0.91	0	0.41	0.81	0.32	0.99	0.96	0	0.83	0.89	0.71	0.01	0.02	0	0.3	0.15	0.27	0.01	0.04	0	0.17	0.11	0.29	0.03	0.03	0	0.26	0.01	0.27	0	0.01	0	0.23	0.15	0.22
Neu5Ac(a2-8)Neu5Ac(a2-3)Gal(b1-4)Glc	0.06	0.02	0.2	0.23	0.05	0.39	0.54	0.84	0.24	0.18	0.31	0.1	0.87	0.91	0.7	0.71	0.7	0.67	0.32	0.1	0.46	0.41	0.53	0.3	0.13	0.09	0.3	0.29	0.3	0.33	0.06	0.02	0.21	0.25	0.05	0.48	0.18	0.08	0.39	0.29	0.43	0.3
Neu5Ac9Ac(a2-8)Neu5Ac(a2-3)Gal(b1-4)Glc	0.06	0	0	0.32	0.03	0	0.66	0.65	0	0.12	0.85	0	0.93	0.7	0	0.76	0.99	0	0.22	0.05	0	0.48	0.1	0	0.07	0.3	0	0.24	0.01	0	0.06	0	0	0.32	0.03	0	0	0	0	0.32	0	0
Neu5Ac(a2-8)Neu5Ac(a2-3)[GalNAc(b1-4)]Gal(b1-4)Glc	0.01	0.01	0	0.28	0	0	0.96	0.95	0	0.66	1	0	0.99	0.98	0	0.97	1	0	0.02	0.03	0	0.06	0	0	0.01	0.02	0	0.03	0	0	0.01	0.01	0	0.28	0	0	0	0.01	0	0.04	0	0
Neu5Ac(a2-3)Gal(b1-3)GalNAc(b1-4)[Neu5Ac(a2-3)]Gal(b1-4)Glc	0.03	0.01	0.04	0.17	0	0.39	0.87	0.89	0.16	0.28	0.38	0.38	0.93	0.93	0.65	0.69	0.68	0.84	0.03	0.05	0.75	0.42	0.33	0.08	0.07	0.07	0.35	0.31	0.32	0.16	0.03	0.01	0.04	0.18	0	0.46	0.01	0.01	0.65	0.37	0.23	0.07
Neu5Ac(a2-8)Neu5Ac(a2-3)[Gal(b1-3)GalNAc(b1-4)]Gal(b1-4)Glc	0.01	0.01	0.01	0.2	0	0.04	0.9	0.92	0.86	0.7	0.69	0.84	0.98	0.97	0.96	0.95	0.94	0.95	0.07	0.05	0.12	0.08	0.27	0.1	0.02	0.03	0.04	0.05	0.06	0.05	0.01	0.01	0.01	0.2	0	0.05	0.01	0.01	0.06	0.06	0.12	0.05
Neu5Ac9Ac(a2-8)Neu5Ac(a2-3)[Gal(b1-3)GalNAc(b1-4)]Gal(b1-4)Glc	0	0	0	0	0	0	0.9	0.99	0	0	1	0	0.93	0.99	0	0	1	0	0.03	0	0	0	0	0	0.01	0.01	0	0	0	0	0	0	0	0	0	0	0	0	0	0	0	0
Neu5Ac(a2-8)Neu5Ac(a2-8)Neu5Ac(a2-3)Gal(b1-4)Glc	0.04	0	0	0	0	0	0.34	0.98	0	0	0	0	0.81	0.98	0	0	0	0	0.54	0	0	0	0	0	0.19	0.02	0	0	0	0	0.04	0	0	0	0	0	0.31	0	0	0	0	0
Neu5Ac9Ac(a2-8)Neu5Ac(a2-8)Neu5Ac(a2-3)Gal(b1-4)Glc	0.02	0	0	0	0	0	0.38	1	0	0	0	0	0.8	1	0	0	0	0	0.52	0	0	0	0	0	0.19	0	0	0	0	0	0.02	0	0	0	0	0	0.29	0	0	0	0	0
Neu5Ac(a2-3)Gal(b1-3)GalNAc(b1-4)[Neu5Ac(a2-8)Neu5Ac(a2-3)]Gal(b1-4)Glc	0.02	0.01	0.01	0.16	0	0.11	0.85	0.96	0.76	0.54	0.57	0.6	0.96	0.98	0.93	0.85	0.9	0.85	0.11	0.01	0.21	0.25	0.35	0.24	0.04	0.02	0.07	0.15	0.1	0.15	0.02	0.01	0.01	0.16	0	0.11	0.03	0.01	0.11	0.21	0.21	0.2
Neu5Ac(a2-3)Gal(b1-3)GalNAc(b1-4)[Neu5Ac9Ac(a2-8)Neu5Ac(a2-3)]Gal(b1-4)Glc	0	0	0	0.26	0	0	0.94	0.96	0	0.32	0.86	0	1	0.99	0	0.65	1	0	0.06	0.04	0	0.17	0.14	0	0	0.01	0	0.1	0	0	0	0	0	0.26	0	0	0	0	0	0.14	0	0
Neu5Ac(a2-8)Neu5Ac(a2-3)Gal(b1-3)GalNAc(b1-4)[Neu5Ac(a2-8)Neu5Ac(a2-3)]Gal(b1-4)Glc	0	0	0	0.2	0	0	0.85	0.93	1	0.69	0.74	0	0.97	0.97	1	0.98	0.97	0	0.13	0.04	0	0.1	0.26	0	0.03	0.03	0	0.01	0.03	0	0	0	0	0.2	0	0	0.03	0	0	0.06	0.07	0
Neu5Ac(a2-8)Neu5Ac(a2-3)Gal(b1-3)GalNAc(b1-4)[Neu5Ac9Ac(a2-8)Neu5Ac(a2-3)]Gal(b1-4)Glc	0	0	0	0	0	0	1	1	0	0	0.93	0	1	1	0	0	1	0	0	0	0	0	0.07	0	0	0	0	0	0	0	0	0	0	0	0	0	0	0	0	0	0	0

## Sheet: Fig3b
Figure 3b
ID	GlcNAc(b1-4)[Fuc(a1-6)]GlcNAc	Man(b1-4)GlcNAc(b1-4)GlcNAc	Man(b1-4)GlcNAc(b1-4)[Fuc(a1-6)]GlcNAc	Man(a1-6)Man(b1-4)GlcNAc(b1-4)GlcNAc	Man(a1-6)Man(b1-4)GlcNAc(b1-4)[Fuc(a1-6)]GlcNAc	Man(a1-3)[Man(a1-6)]Man(b1-4)GlcNAc(b1-4)GlcNAc	Man(a1-3)[Man(a1-6)]Man(b1-4)GlcNAc(b1-4)GlcNAc	Man(a1-3)[Man(a1-6)]Man(b1-4)GlcNAc(b1-4)[Fuc(a1-6)]GlcNAc	Man(a1-?)Man(a1-?)[Man(a1-?)]Man(b1-4)GlcNAc(b1-4)GlcNAc	Man(a1-?)Man(a1-?)[Man(a1-?)]Man(b1-4)GlcNAc(b1-4)GlcNAc	{Man(a1-?)}Man(a1-?)Man(a1-?)[Man(a1-?)]Man(b1-4)GlcNAc(b1-4)GlcNAc	Man(a1-3)[Man(a1-6)]Man(a1-6)[Man(a1-3)]Man(b1-4)GlcNAc(b1-4)GlcNAc	{Man(a1-?)}{Man(a1-?)}Man(a1-?)Man(a1-?)[Man(a1-?)]Man(b1-4)GlcNAc(b1-4)GlcNAc	{Man(a1-?)}{Man(a1-?)}Man(a1-?)Man(a1-?)[Man(a1-?)]Man(b1-4)GlcNAc(b1-4)GlcNAc	{Man(a1-2)}Man(a1-2)Man(a1-3)[Man(a1-3)[Man(a1-6)]Man(a1-6)]Man(b1-4)GlcNAc(b1-4)GlcNAc	{Man(a1-2)}Man(a1-2)Man(a1-3)[Man(a1-3)[Man(a1-6)]Man(a1-6)]Man(b1-4)GlcNAc(b1-4)GlcNAc	{Man(a1-2)}{Man(a1-2)}Man(a1-2)Man(a1-3)[Man(a1-3)[Man(a1-6)]Man(a1-6)]Man(b1-4)GlcNAc(b1-4)GlcNAc	Man(a1-2)Man(a1-2)Man(a1-3)[Man(a1-2)Man(a1-3)[Man(a1-2)Man(a1-6)]Man(a1-6)]Man(b1-4)GlcNAc(b1-4)GlcNAc	Glc(a1-3)Man(a1-2)Man(a1-2)Man(a1-3)[Man(a1-2)Man(a1-3)[Man(a1-2)Man(a1-6)]Man(a1-6)]Man(b1-4)GlcNAc(b1-4)GlcNAc	GlcNAc(b1-2)Man(a1-3)[Man(a1-3)[Man(a1-6)]Man(a1-6)]Man(b1-4)GlcNAc(b1-4)GlcNAc	Gal(b1-4)GlcNAc(b1-2)Man(a1-3)[Man(a1-3)[Man(a1-6)]Man(a1-6)]Man(b1-4)GlcNAc(b1-4)GlcNAc	Gal(b1-4)GlcNAc(b1-2)Man(a1-3)[Gal(b1-4)GlcNAc(b1-2)Man(a1-6)]Man(b1-4)GlcNAc(b1-4)GlcNAc	Neu5Ac(a2-6)Gal(b1-4)GlcNAc(b1-2)Man(a1-3)[Man(a1-?)Man(a1-6)]Man(b1-4)GlcNAc(b1-4)GlcNAc	Neu5Ac(a2-3)Gal(b1-4)GlcNAc(b1-2)Man(a1-3)[Man(a1-?)Man(a1-6)]Man(b1-4)GlcNAc(b1-4)GlcNAc	Fuc(a1-3)[Gal(b1-4)]GlcNAc(b1-2)Man(a1-3)[Man(a1-3)[Man(a1-6)]Man(a1-6)]Man(b1-4)GlcNAc(b1-4)GlcNAc	Gal(b1-4)GlcNAc(b1-2)Man(a1-3)[Man(a1-3)[Man(a1-6)]Man(a1-6)]Man(b1-4)GlcNAc(b1-4)[Fuc(a1-6)]GlcNAc	Neu5Ac(a2-6)Gal(b1-4)GlcNAc(b1-2)Man(a1-3)[Man(a1-?)Man(a1-6)]Man(b1-4)GlcNAc(b1-4)[Fuc(a1-6)]GlcNAc	Neu5Ac(a2-3)Gal(b1-4)GlcNAc(b1-2)Man(a1-3)[Man(a1-?)Man(a1-6)]Man(b1-4)GlcNAc(b1-4)[Fuc(a1-6)]GlcNAc	Neu5Ac(a2-6)Gal(b1-4)GlcNAc(b1-2)Man(a1-3)[Man(a1-3)[Man(a1-6)]Man(a1-6)]Man(b1-4)GlcNAc(b1-4)GlcNAc	Neu5Ac(a2-3)Gal(b1-4)GlcNAc(b1-2)Man(a1-3)[Man(a1-3)[Man(a1-6)]Man(a1-6)]Man(b1-4)GlcNAc(b1-4)GlcNAc	Neu5Ac(a2-6)Gal(b1-4)GlcNAc(b1-2)Man(a1-3)[Man(a1-2)Man(a1-?)[Man(a1-?)]Man(a1-6)]Man(b1-4)GlcNAc(b1-4)GlcNAc	Neu5Ac(a2-3)Gal(b1-4)GlcNAc(b1-2)Man(a1-3)[Man(a1-2)Man(a1-?)[Man(a1-?)]Man(a1-6)]Man(b1-4)GlcNAc(b1-4)GlcNAc	Gal(b1-4)GlcNAc(b1-2)Man(a1-6)[GlcNAc(b1-2)Man(a1-3)]Man(b1-4)GlcNAc(b1-4)GlcNAc	GlcNAc(b1-2)Man(a1-?)[Man(a1-?)]Man(b1-4)GlcNAc(b1-4)GlcNAc	GlcNAc(b1-2)Man(a1-3)[Man(a1-6)]Man(b1-4)GlcNAc(b1-4)GlcNAc	GlcNAc(b1-2)Man(a1-6)[Man(a1-3)]Man(b1-4)GlcNAc(b1-4)GlcNAc	Man(a1-3)[GlcNAc(b1-4)][Man(a1-6)]Man(b1-4)GlcNAc(b1-4)[Fuc(a1-6)]GlcNAc	GlcNAc(b1-2)Man(a1-3)[Man(a1-6)]Man(b1-4)GlcNAc(b1-4)[Fuc(a1-6)]GlcNAc	GlcNAc(b1-2)Man(a1-6)[Man(a1-3)]Man(b1-4)GlcNAc(b1-4)[Fuc(a1-6)]GlcNAc	Gal(b1-4)GlcNAc(b1-2)Man(a1-?)[Man(a1-?)]Man(b1-4)GlcNAc(b1-4)GlcNAc	Gal(b1-4)GlcNAc(b1-2)Man(a1-3)[Man(a1-6)]Man(b1-4)GlcNAc(b1-4)[Fuc(a1-6)]GlcNAc	Gal(b1-4)GlcNAc(b1-2)Man(a1-3)[Man(a1-6)]Man(b1-4)GlcNAc(b1-4)[Fuc(a1-6)]GlcNAc	GlcNAc(b1-2)Man(a1-3)[GlcNAc(b1-2)Man(a1-6)]Man(b1-4)GlcNAc(b1-4)[Fuc(a1-6)]GlcNAc	GlcNAc(b1-2)[GlcNAc(b1-?)]Man(a1-?)[GlcNAc(b1-2)Man(a1-?)]Man(b1-4)GlcNAc(b1-4)[Fuc(a1-6)]GlcNAc	Gal(b1-4)GlcNAc(b1-2)Man(a1-6)[GlcNAc(b1-2)Man(a1-3)]Man(b1-4)GlcNAc(b1-4)[Fuc(a1-6)]GlcNAc	Gal(b1-4)GlcNAc(b1-2)Man(a1-3)[GlcNAc(b1-2)Man(a1-6)]Man(b1-4)GlcNAc(b1-4)[Fuc(a1-6)]GlcNAc	Gal(b1-4)GlcNAc(b1-2)Man(a1-3)[Gal(b1-4)GlcNAc(b1-2)Man(a1-6)]Man(b1-4)GlcNAc(b1-4)[Fuc(a1-6)]GlcNAc	Gal(b1-4)GlcNAc(b1-2)[Gal(b1-4)GlcNAc(b1-?)]Man(a1-?)[Gal(b1-4)GlcNAc(b1-2)Man(a1-?)]Man(b1-4)GlcNAc(b1-4)GlcNAc	Gal(b1-4)GlcNAc(b1-2)[Gal(b1-4)GlcNAc(b1-?)]Man(a1-?)[Gal(b1-4)GlcNAc(b1-2)Man(a1-?)]Man(b1-4)GlcNAc(b1-4)[Fuc(a1-6)]GlcNAc
D1_d0_1	0.96	0.61	1.27	5.58	12.4	0.77	1.59	3.76	1.07	0.65	0.69	3.79	10.4	0.21	4.31	3.15	6.2	5.43	0.5	0.47	0.99	0.86	0.69	0.29	0.08	0.07	0.16	0.16	0.76	0.25	0.07	0.04	0.1	0.07	0.08	0.08	0.1	0.21	0.32	0.19	0.13	0.28	0.31	0.03	0.13	0.08	0.9	0.11	0.22
D1_d0_2	0.99	0.89	1.56	6.69	12.51	0.83	1.9	4.14	1.21	0.68	0.79	3.56	11.44	0.14	4.55	2.92	7.02	6.91	0.61	0.5	1.09	0.86	0.71	0.28	0.1	0.07	0.18	0.13	0.75	0.23	0.07	0.02	0.09	0.06	0.07	0.11	0.08	0.18	0.31	0.18	0.12	0.25	0.3	0.04	0.14	0.08	0.9	0.12	0.24
D1_d0_3	1.32	1.18	2.22	9.07	16.77	1.1	2.66	5.31	1.5	0.89	0.98	4.21	10.81	0.16	3.62	2.69	5.04	4.94	0.41	0.53	0.88	0.78	0.64	0.26	0.07	0.05	0.16	0.11	0.62	0.21	0.06	0.04	0.09	0.14	0.12	0.16	0.12	0.2	0.33	0.22	0.11	0.22	0.33	0.04	0.1	0.05	0.71	0.12	0.15
D1_d1_1	0.49	0.39	0.88	4	8.65	0.59	1.27	3.07	0.89	0.55	0.62	3.5	10.33	0.15	4.95	3.59	7.09	7.08	0.72	0.45	1.07	0.84	0.66	0.27	0.08	0.06	0.17	0.1	0.84	0.28	0.09	0.06	0.07	0.04	0.05	0.08	0.06	0.14	0.26	0.15	0.08	0.21	0.32	0.02	0.11	0.07	0.86	0.13	0.28
D1_d1_2	0.81	0.94	1.5	6.46	11.9	0.75	1.65	3.82	1.1	0.63	0.66	3.46	10.74	0.17	4.53	2.95	6.59	6.6	0.59	0.53	1.01	0.81	0.69	0.3	0.1	0.06	0.18	0.09	0.75	0.24	0.09	0.06	0.08	0.07	0.05	0.08	0.08	0.19	0.31	0.17	0.1	0.22	0.35	0.08	0.11	0.09	0.89	0.16	0.25
D1_d1_3	0.76	0.71	1.43	6.31	11.41	0.74	2	4.07	1.11	0.69	0.84	3.65	11.87	0.21	4.75	3.19	7.24	7.06	0.66	0.54	0.99	0.82	0.69	0.25	0.08	0.06	0.14	0.1	0.76	0.24	0.08	0.04	0.09	0.06	0.06	0.09	0.1	0.18	0.32	0.17	0.12	0.26	0.32	0.05	0.11	0.06	0.79	0.15	0.22
D1_d3_1	0.51	0.36	0.93	3.55	8	0.57	1.23	3.06	0.9	0.53	0.65	3.11	10.25	0.21	4.65	3.02	7.18	7.46	0.77	0.42	1.09	0.76	0.72	0.35	0.1	0.08	0.2	0.15	0.82	0.32	0.08	0.05	0.09	0.04	0.05	0.08	0.08	0.16	0.26	0.16	0.09	0.25	0.33	0.03	0.12	0.06	0.95	0.11	0.27
D1_d3_2	0.83	0.94	1.23	5.02	10.15	0.7	1.52	3.5	0.99	0.59	0.75	3.38	10.59	0.23	4.32	3.01	6.98	7.32	0.76	0.47	1.13	0.83	0.7	0.31	0.1	0.1	0.25	0.17	0.81	0.33	0.07	0.05	0.08	0.06	0.05	0.08	0.07	0.16	0.28	0.14	0.11	0.25	0.31	0.05	0.15	0.07	0.95	0.17	0.25
D1_d3_3	0.82	0.68	1.67	6.01	13.37	0.86	2.14	4.79	1.3	0.83	0.86	4.09	11.65	0.26	4.49	3.15	6.11	6.21	0.57	0.58	1.05	0.86	0.73	0.34	0.1	0.08	0.18	0.14	0.69	0.26	0.06	0.04	0.08	0.06	0.07	0.12	0.1	0.22	0.36	0.19	0.11	0.27	0.37	0.04	0.11	0.08	0.85	0.11	0.19
D1_d5_1	0.27	0.3	0.52	4.68	7.65	0.39	1.96	2.15	0.6	0.55	0.4	3.13	9.38	0.21	3.64	2.51	5.34	5.53	0.64	0.38	1.02	0.64	0.62	0.28	0.08	0.07	0.14	0.1	0.72	0.27	0.07	0.04	0.06	0.04	0.04	0.07	0.04	0.08	0.15	0.2	0.06	0.18	0.23	0.02	0.09	0.06	0.86	0.12	0.25
D1_d5_2	0.43	0.38	0.62	6.14	9.89	0.48	2.5	2.72	0.76	0.7	0.46	3.72	10.36	0.16	4.24	2.69	5.29	6.05	0.7	0.47	1.12	0.69	0.68	0.27	0.07	0.06	0.19	0.12	0.74	0.27	0.05	0.04	0.07	0.05	0.05	0.11	0.06	0.1	0.19	0.24	0.08	0.2	0.26	0.03	0.1	0.08	0.86	0.14	0.27
D1_d7_1	0.43	0.37	0.4	7.77	7.11	0.42	2.97	2.78	0.56	0.75	0.47	4.22	7.91	0.13	2.77	2.02	3.14	2.9	0.32	0.47	0.92	0.4	0.63	0.25	0.07	0.05	0.1	0.06	0.61	0.26	0.03	0.01	0.06	0.1	0.06	0.1	0.21	0.07	0.15	0.21	0.06	0.19	0.62	0.03	0.11	0.09	0.48	0.08	0.11
D1_d7_2	0.42	0.34	0.4	7.03	7.72	0.43	3.27	2.9	0.59	0.79	0.46	4.77	8.22	0.13	3.06	1.98	3.16	2.87	0.31	0.51	1	0.44	0.66	0.26	0.07	0.04	0.1	0.06	0.64	0.25	0.02	0.01	0.06	0.11	0.06	0.11	0.21	0.07	0.19	0.2	0.07	0.19	0.61	0.04	0.11	0.11	0.52	0.08	0.15
D2_d0_1	0.66	0.49	1.05	4.83	9.9	0.73	1.45	3.59	1.13	0.63	0.7	3.72	11.53	0.2	4.41	3.01	5.61	5.73	0.57	0.48	1.01	0.65	0.83	0.37	0.08	0.05	0.19	0.12	0.82	0.31	0.07	0.04	0.07	0.03	0.05	0.08	0.09	0.12	0.28	0.15	0.09	0.2	0.31	0.04	0.11	0.07	0.7	0.08	0.17
D2_d0_2	0.55	0.43	0.99	4.56	9.66	0.65	1.52	3.73	0.96	0.6	0.73	3.67	10.91	0.16	4.26	2.95	5.57	5.86	0.6	0.42	1	0.64	0.76	0.34	0.06	0.06	0.19	0.16	0.83	0.3	0.07	0.03	0.06	0.03	0.04	0.08	0.09	0.13	0.31	0.14	0.09	0.22	0.36	0.03	0.1	0.08	0.75	0.1	0.18
D2_d0_3	0.6	0.51	1.13	4.4	8.95	0.64	1.58	4.22	0.88	0.7	1.01	3.82	13.54	0.19	4.67	4.02	7.58	7.29	0.88	0.5	0.97	0.73	0.7	0.34	0.07	0.05	0.2	0.13	0.8	0.31	0.04	0.03	0.07	0.06	0.05	0.09	0.13	0.14	0.38	0.13	0.1	0.2	0.46	0.04	0.13	0.07	0.77	0.1	0.17
D2_d1_1	0.47	0.32	0.71	3.93	7.5	0.58	1.17	2.95	0.89	0.55	0.68	3.36	11.45	0.19	4.78	3.23	6.75	7.36	0.78	0.46	1.15	0.79	0.76	0.36	0.07	0.05	0.21	0.11	0.95	0.34	0.09	0.05	0.07	0.04	0.03	0.06	0.07	0.11	0.26	0.13	0.09	0.2	0.31	0.04	0.11	0.06	0.73	0.14	0.21
D2_d1_2	0.37	0.4	0.74	3.81	8.15	0.52	1.16	3.02	0.85	0.52	0.61	3.21	11.04	0.19	4.58	2.95	6.37	7.16	0.73	0.46	1.04	0.74	0.81	0.31	0.09	0.07	0.2	0.12	0.94	0.32	0.09	0.05	0.06	0.03	0.03	0.06	0.08	0.11	0.28	0.13	0.08	0.22	0.34	0.04	0.1	0.06	0.8	0.13	0.22
D2_d1_3	0.52	0.42	0.98	4.89	10.53	0.73	1.65	3.98	1.09	0.67	0.77	4.1	12.43	0.21	4.83	3.43	6.05	6.32	0.61	0.47	1.03	0.7	0.79	0.32	0.07	0.08	0.19	0.1	0.78	0.3	0.08	0.04	0.07	0.04	0.04	0.09	0.09	0.12	0.33	0.16	0.07	0.21	0.36	0.03	0.12	0.07	0.69	0.09	0.17
D2_d3_1	0.86	0.78	1.49	6.74	13.36	0.87	2.12	4.67	1.22	0.72	0.77	3.7	11.23	0.19	4.15	3.23	5.58	5.64	0.54	0.49	1.11	0.67	0.76	0.36	0.08	0.07	0.23	0.17	0.79	0.35	0.06	0.05	0.08	0.05	0.05	0.08	0.1	0.16	0.32	0.16	0.11	0.21	0.34	0.05	0.14	0.09	0.72	0.11	0.15
D2_d3_2	0.38	0.28	0.8	3.79	8.28	0.58	1.28	3.23	0.94	0.58	0.69	3.3	11.57	0.17	4.78	3.25	6.88	7.79	0.82	0.46	1.06	0.71	0.83	0.39	0.09	0.06	0.25	0.15	0.95	0.39	0.09	0.06	0.06	0.03	0.03	0.07	0.08	0.11	0.29	0.13	0.1	0.22	0.33	0.04	0.1	0.05	0.77	0.09	0.19
D2_d3_3	0.49	0.42	1	4.85	10.18	0.72	1.56	3.94	1.13	0.64	0.81	3.76	12.41	0.19	4.79	3.38	6.28	6.74	0.62	0.45	1.02	0.72	0.78	0.35	0.09	0.06	0.22	0.15	0.9	0.36	0.08	0.04	0.07	0.04	0.04	0.08	0.09	0.14	0.33	0.15	0.09	0.22	0.34	0.04	0.11	0.06	0.71	0.09	0.17
D2_d5_1	0.68	0.52	0.75	10.06	12.68	0.72	4.97	4.33	1.06	0.88	0.58	3.92	11.21	0.25	4.27	2.92	5.19	5.07	0.57	0.41	1.1	0.51	0.83	0.38	0.13	0.09	0.32	0.21	1.03	0.39	0.07	0.03	0.06	0.04	0.04	0.14	0.1	0.11	0.24	0.28	0.08	0.22	0.32	0.03	0.09	0.05	0.55	0.06	0.12
D2_d5_2	0.76	0.5	0.81	11.11	13.99	0.82	5.02	4.37	1.04	0.88	0.58	4.21	10.8	0.22	4.11	2.93	5.45	4.73	0.52	0.44	1.03	0.58	0.8	0.35	0.11	0.06	0.28	0.18	0.91	0.33	0.06	0.03	0.09	0.05	0.05	0.16	0.09	0.12	0.24	0.3	0.08	0.21	0.28	0.01	0.1	0.04	0.66	0.07	0.13
D2_d5_3	0.45	0.32	0.6	8.28	12.31	0.7	4.26	3.95	1.03	0.8	0.54	4.04	12.52	0.25	4.79	3.3	5.97	5.55	0.61	0.4	1.07	0.52	0.82	0.38	0.14	0.06	0.3	0.17	1.04	0.41	0.09	0.03	0.05	0.03	0.03	0.13	0.1	0.09	0.25	0.28	0.07	0.22	0.3	0.02	0.09	0.05	0.55	0.07	0.12
D2_d7_1	0.51	0.49	0.43	9.21	8.35	0.58	4.21	3.47	0.74	0.9	0.48	4.6	8.52	0.17	3.22	2.41	3.74	2.53	0.34	0.42	0.81	0.3	0.63	0.31	0.11	0.05	0.18	0.17	0.72	0.36	0.03	0.01	0.05	0.1	0.05	0.11	0.28	0.07	0.23	0.19	0.06	0.18	1.52	0.2	0.1	0.09	0.42	0.04	0.07
D2_d7_2	0.33	0.29	0.31	5.58	6.87	0.4	2.74	2.8	0.55	0.61	0.38	3.98	7.43	0.13	2.87	2.14	3.43	2.56	0.3	0.42	0.76	0.29	0.66	0.27	0.1	0.05	0.17	0.11	0.74	0.37	0.03	0.02	0.05	0.09	0.04	0.08	0.22	0.05	0.2	0.15	0.06	0.18	1.42	0.19	0.1	0.12	0.44	0.04	0.07
D2_d7_3	0.32	0.35	0.36	7.3	8.25	0.49	3.47	3.4	0.66	0.82	0.49	4.49	9.16	0.14	3.76	2.39	4.06	2.88	0.35	0.4	0.8	0.29	0.67	0.29	0.1	0.04	0.16	0.13	0.75	0.35	0.03	0.02	0.04	0.09	0.04	0.09	0.3	0.06	0.2	0.19	0.06	0.21	1.6	0.17	0.1	0.1	0.4	0.04	0.08
D3_d0_1	0.73	0.88	3.24	4.58	17.56	0.49	2.53	6.23	0.69	0.77	1.18	4.18	10.55	0.31	3.37	1.8	3.17	2.7	0.32	0.31	0.48	0.5	0.4	0.15	0.04	0.02	0.06	0.07	0.34	0.09	0.07	0.03	0.09	0.04	0.05	0.04	0.24	0.25	0.3	0.07	0.11	0.25	0.82	0.03	0.17	0.08	0.46	0.05	0.08
D3_d0_2	1.06	1.48	4.03	5.9	20.54	0.6	2.87	6.22	0.72	0.82	1.02	4.1	9.08	0.28	2.85	1.59	2.7	2	0.23	0.3	0.4	0.37	0.4	0.13	0.03	0.03	0.07	0.1	0.28	0.09	0.07	0.02	0.07	0.08	0.05	0.03	0.25	0.19	0.26	0.06	0.09	0.14	0.71	0.06	0.14	0.09	0.49	0.03	0.06
D3_d0_3	0.81	1.96	2.96	4.21	16.98	0.45	2.32	5.49	0.68	0.76	1.12	3.88	9.58	0.27	3.08	1.76	3.07	2.42	0.31	0.3	0.4	0.44	0.38	0.14	0.03	0.05	0.08	0.04	0.3	0.1	0.06	0.03	0.29	0.05	0.05	0.03	0.23	0.22	0.25	0.06	0.1	0.18	0.75	0.05	0.14	0.07	0.45	0.07	0.09
D3_d1_1	1.24	1.81	3.31	3.34	13.26	0.41	1.76	4.68	0.6	0.65	0.95	4.15	8.39	0.2	2.67	1.69	2.86	3.05	0.47	0.3	0.48	0.45	0.62	0.24	0.03	0.03	0.06	0.08	0.43	0.13	0.09	0.04	0.08	0.09	0.07	0.09	0.2	0.21	0.33	0.06	0.15	0.17	0.87	0.07	0.15	0.18	0.65	0.09	0.13
D3_d1_2	1.13	1.18	3.34	3.51	14.7	0.41	1.69	4.67	0.58	0.61	0.84	4.11	7.11	0.31	2.09	1.57	2.64	2.45	0.34	0.43	0.47	0.5	0.54	0.17	0.04	0.07	0.09	0.04	0.42	0.18	0.03	0.02	0.2	0.09	0.05	0.07	0.17	0.17	0.3	0.08	0.16	0.23	0.83	0.15	0.17	0.14	0.75	0.04	0.08
D3_d1_3	0.65	0.56	2.04	2.15	8.45	0.25	1.09	3.19	0.43	0.42	0.67	3.04	6.79	0.18	2.59	1.49	3.39	3.34	0.45	0.31	0.47	0.4	0.55	0.18	0.03	0.04	0.05	0.03	0.39	0.15	0.04	0.04	0.07	0.05	0.05	0.05	0.12	0.14	0.22	0.08	0.06	0.17	0.69	0.1	0.15	0.13	0.57	0.04	0.11
D3_d3_1	0.28	0.24	0.63	1.58	4.18	0.31	0.7	2.21	0.64	0.33	0.4	2.98	6.93	0.12	3.43	2.35	4.91	5.21	0.71	0.37	0.92	0.72	0.5	0.28	0.06	0.04	0.05	0.07	0.46	0.31	0.04	0.07	0.06	0.03	0.03	0.06	0.05	0.07	0.17	0.16	0.08	0.2	0.33	0.05	0.13	0.11	0.97	0.12	0.26
D3_d3_2	0.78	0.91	1.63	2.49	6.76	0.44	1.17	2.93	0.88	0.44	0.39	3.89	6.82	0.27	2.66	1.77	3.52	3.37	0.39	0.36	0.71	0.59	0.69	0.33	0.08	0.06	0.06	0.09	0.51	0.31	0.06	0.08	0.09	0.06	0.06	0.07	0.08	0.11	0.18	0.2	0.11	0.26	0.42	0.03	0.14	0.18	0.86	0.07	0.11
D3_d3_3	1.03	0.78	1.96	4.52	11.39	0.78	1.86	4.42	1.37	0.61	0.65	4.33	9.56	0.17	4	2.76	5.02	4.51	0.57	0.54	1	0.76	0.62	0.37	0.13	0.07	0.07	0.13	0.39	0.29	0.02	0.08	0.12	0.05	0.05	0.08	0.09	0.13	0.25	0.23	0.1	0.3	0.34	0.07	0.16	0.12	1.04	0.1	0.18
D3_d5_1	0.84	1.07	1.03	6.81	9.97	0.75	2.57	4.05	1.35	0.65	0.44	4.61	9.19	0.24	3.39	2.8	5.01	4.42	0.67	0.47	1.19	0.69	0.55	0.36	0.17	0.04	0.16	0.15	0.52	0.45	0.06	0.04	0.1	0.07	0.06	0.13	0.08	0.09	0.2	0.35	0.11	0.31	0.4	0.04	0.15	0.13	0.88	0.09	0.14
D3_d5_2	0.72	0.46	1.09	6.29	10.35	0.82	2.92	4.47	1.43	0.81	0.43	5.17	10.13	0.22	4.49	3.01	5.42	4.56	0.64	0.57	1.23	0.74	0.63	0.45	0.22	0.07	0.12	0.18	0.6	0.44	0.07	0.03	0.08	0.06	0.06	0.13	0.09	0.11	0.26	0.4	0.13	0.34	0.32	0.05	0.13	0.11	0.87	0.08	0.16
D3_d5_3	0.71	0.4	1.02	4.96	8.98	0.84	2.42	3.99	1.44	0.77	0.48	4.92	10.62	0.33	4.4	2.55	6.05	5.21	0.69	0.5	1.25	0.73	0.68	0.48	0.32	0.05	0.12	0.17	0.65	0.52	0.05	0.05	0.06	0.05	0.03	0.15	0.11	0.08	0.23	0.4	0.06	0.28	0.4	0.04	0.12	0.07	0.87	0.08	0.15
D3_d7_1	0.57	0.37	0.64	5.97	9.28	0.87	2.83	4.57	1.61	0.93	0.4	5.5	10.83	0.27	4.66	3.14	6.1	5.08	0.69	0.58	1.51	0.65	0.63	0.58	0.23	0.07	0.14	0.22	0.67	0.56	0.05	0.07	0.08	0.05	0.04	0.14	0.11	0.09	0.26	0.51	0.11	0.38	0.37	0.06	0.15	0.08	0.88	0.1	0.14
D3_d7_2	0.52	0.34	0.74	4.32	7.93	0.75	2.73	4.42	1.22	0.81	0.36	5.17	8.96	0.21	4.1	2.6	5.45	4.66	0.58	0.5	1.27	0.62	0.65	0.5	0.31	0.07	0.15	0.2	0.74	0.56	0.04	0.04	0.06	0.05	0.04	0.16	0.1	0.07	0.26	0.44	0.09	0.35	0.43	0.07	0.12	0.09	0.77	0.07	0.13
[truncated: 51 more columns]

## Sheet: Fig3c
Figure 3c
ID	Fuc(a1-2)Gal(b1-3)GalNAc	Neu5Ac(a2-3)Gal(b1-3)GalNAc	Gal(b1-4)GlcNAc(b1-6)[Gal(b1-3)]GalNAc	Neu5Ac(a2-3)Gal(b1-3)[GlcNAc(b1-6)]GalNAc	{Neu5Ac(a2-3)}Gal(b1-3)[GlcNAc(b1-6)]GalNAc	Neu5Ac(a2-3)Gal(b1-3)[Neu5Ac(a2-6)]GalNAc	Neu5Ac(a2-3)Gal(b1-3)[Gal(b1-4)GlcNAc(b1-6)]GalNAc	Neu5Ac(a2-3)Gal(b1-4)GlcNAc(b1-6)[Gal(b1-3)]GalNAc	{Neu5Ac(a2-3)}Gal(b1-4)GlcNAc6S(b1-6)[Gal(b1-3)]GalNAc	{Neu5Ac(a2-8)}Neu5Ac(a2-3)Gal(b1-3)[Neu5Ac(a2-6)]GalNAc	Neu5Ac(a2-3)Gal(b1-4)GlcNAc(b1-6)[Neu5Ac(a2-3)Gal(b1-3)]GalNAc	Neu5Ac(a2-3)Gal(b1-4)GlcNAc6S(b1-6)[Neu5Ac(a2-3)Gal(b1-3)]GalNAc	Neu5Ac(a2-3)Gal(b1-4)[Fuc(a1-3)]GlcNAc(b1-6)[Neu5Ac(a2-3)Gal(b1-3)]GalNAc	{Neu5Ac(a2-8)}Neu5Ac(a2-3)Gal(b1-4)GlcNAc(b1-6)[Neu5Ac(a2-3)Gal(b1-3)]GalNAc	{Neu5Ac(a2-8)}Neu5Ac(a2-3)Gal(b1-4)GlcNAc6S(b1-6)[Neu5Ac(a2-3)Gal(b1-3)]GalNAc
D1_d0_1	0.63	52.7	0.94	0.31	0.64	28.95	3.94	1.39	0.2	0.19	8.99	0.55	0.44	0.08	0.06
D1_d0_2	0.4	50.26	1.26	0.43	0.36	29.14	5.21	1.57	0.26	0.2	9.82	0.56	0.41	0.04	0.07
D1_d0_3	0.39	48.53	1.27	0.46	0.34	29.75	5.71	1.61	0.29	0.19	10.47	0.57	0.33	0.05	0.06
D1_d1_1	0.9	51.77	1.08	0.4	0.2	29.18	4.63	1.3	0.22	0.14	9.21	0.54	0.29	0.07	0.08
D1_d1_2	0.35	49.91	1.23	0.36	0.18	29.73	5.4	1.48	0.25	0.19	9.83	0.55	0.39	0.07	0.08
D1_d1_3	0.56	46.45	1.43	0.47	0.12	30.04	6.51	1.76	0.31	0.2	11.01	0.65	0.35	0.05	0.08
D1_d3_1	0.56	52.46	1.05	0.34	0.15	29.48	4.26	1.35	0.24	0.21	8.9	0.57	0.3	0.06	0.07
D1_d3_2	0.27	49.58	1.18	0.4	0.14	30.43	4.91	1.51	0.25	0.21	9.97	0.59	0.39	0.07	0.1
D1_d3_3	0.41	46.4	1.33	0.49	0.13	31.45	5.39	1.74	0.28	0.25	10.9	0.73	0.36	0.04	0.09
D1_d5_1	1.32	53.6	0.65	0.28	0.07	29.16	4.16	0.75	0.32	0.19	8.5	0.56	0.26	0.08	0.08
D1_d5_2	2.63	52.74	0.54	0.25	0.13	30	3.46	0.69	0.26	0.16	8.19	0.55	0.24	0.08	0.08
D1_d5_3	0.45	52.99	0.69	0.32	0.08	29.32	4.99	0.77	0.35	0.17	8.91	0.59	0.22	0.07	0.08
D1_d7_1	0.66	65.48	0.32	0.33	0.05	23.69	2.38	0.4	0.11	0.06	6.11	0.22	0.07	0.09	0.02
D1_d7_2	0.52	66.27	0.32	0.29	0.04	23.49	2.27	0.38	0.12	0.06	5.87	0.2	0.09	0.08	0.02
D2_d0_1	1.31	57.44	1	0.23	0.12	26.75	3.06	1.36	0.12	0.13	7.77	0.39	0.24	0.06	0.04
D2_d1_1	0.84	52.57	1.36	0.32	0.1	27.62	4.58	1.82	0.16	0.15	9.55	0.45	0.36	0.07	0.06
D2_d1_2	0.25	53.73	1.23	0.27	0.1	27.74	4.08	1.77	0.16	0.13	9.74	0.41	0.29	0.05	0.05
D2_d3_1	0.48	46.55	1.44	0.36	0.1	32.46	4.78	2.09	0.19	0.2	10.3	0.55	0.39	0.05	0.06
D2_d3_2	0.41	51.8	1.35	0.29	0.09	30.09	4.04	1.91	0.16	0.17	8.79	0.48	0.33	0.04	0.05
D2_d5_1	0.35	43.81	0.75	0.35	0.09	37.24	4.35	1.16	0.2	0.27	10.26	0.69	0.34	0.05	0.09
D2_d5_2	0.35	45.77	0.75	0.35	0.08	35.89	4.13	1.08	0.18	0.24	10.2	0.59	0.3	0.02	0.06
D2_d7_1	0.97	64.3	0.31	0.33	0.04	25.07	2.06	0.48	0.07	0.09	5.88	0.2	0.09	0.06	0.02
D3_d0_1	1.74	57.52	2.25	0.29	0.94	18.52	2.98	3.39	0.11	0.04	11.1	0.24	0.75	0.11	0.03
D3_d0_2	0.68	61.34	2.47	0.25	0.26	17.26	2.9	3.54	0.1	0.02	10.1	0.27	0.69	0.1	0.03
D3_d1_1	0.84	66.81	0.92	0.18	0.53	20.61	1.51	1.43	0.03	0.02	6.62	0.12	0.27	0.08	0.03
D3_d1_2	0.95	64.03	1.31	0.25	0.17	20.67	2.23	2.07	0.04	0.01	7.66	0.16	0.32	0.11	0.03
D3_d3_1	1.14	64.46	0.35	0.12	0.38	26.1	1.1	0.62	0.03	0.06	5.25	0.11	0.15	0.11	0.02
D3_d3_2	0.63	58.8	0.6	0.19	0.08	30.3	1.85	0.98	0.06	0.11	5.97	0.19	0.15	0.08	0.02
D3_d5_1	0.46	60.38	0.31	0.2	0.4	29.99	1.51	0.57	0.05	0.08	5.66	0.19	0.08	0.1	0.04
D3_d5_2	0.5	54.58	0.41	0.17	0.05	34.34	2.11	0.65	0.07	0.12	6.54	0.28	0.09	0.07	0.03
D3_d7_1	0.73	59.71	0.35	0.19	0.34	30.13	1.69	0.57	0.04	0.06	5.8	0.25	0.05	0.07	0.01
D3_d7_2	0.84	55.26	0.37	0.19	0.07	32.93	1.87	0.7	0.08	0.12	7.06	0.32	0.09	0.06	0.03

## Sheet: Fig3d
Figure 3d
ID	GlcNAc(b1-4)[Fuc(a1-6)]GlcNAc	Man(b1-4)GlcNAc(b1-4)GlcNAc	Man(b1-4)GlcNAc(b1-4)[Fuc(a1-6)]GlcNAc	Man(a1-6)Man(b1-4)GlcNAc(b1-4)GlcNAc	Man(a1-6)Man(b1-4)GlcNAc(b1-4)[Fuc(a1-6)]GlcNAc	Man(a1-3)[Man(a1-6)]Man(b1-4)GlcNAc(b1-4)GlcNAc	Man(a1-3)[Man(a1-6)]Man(b1-4)GlcNAc(b1-4)GlcNAc	Man(a1-3)[Man(a1-6)]Man(b1-4)GlcNAc(b1-4)[Fuc(a1-6)]GlcNAc	Man(a1-?)Man(a1-?)[Man(a1-?)]Man(b1-4)GlcNAc(b1-4)GlcNAc	Man(a1-?)Man(a1-?)[Man(a1-?)]Man(b1-4)GlcNAc(b1-4)GlcNAc	{Man(a1-?)}Man(a1-?)Man(a1-?)[Man(a1-?)]Man(b1-4)GlcNAc(b1-4)GlcNAc	Man(a1-3)[Man(a1-6)]Man(a1-6)[Man(a1-3)]Man(b1-4)GlcNAc(b1-4)GlcNAc	{Man(a1-?)}{Man(a1-?)}Man(a1-?)Man(a1-?)[Man(a1-?)]Man(b1-4)GlcNAc(b1-4)GlcNAc	{Man(a1-?)}{Man(a1-?)}Man(a1-?)Man(a1-?)[Man(a1-?)]Man(b1-4)GlcNAc(b1-4)GlcNAc	{Man(a1-2)}Man(a1-2)Man(a1-3)[Man(a1-3)[Man(a1-6)]Man(a1-6)]Man(b1-4)GlcNAc(b1-4)GlcNAc	{Man(a1-2)}Man(a1-2)Man(a1-3)[Man(a1-3)[Man(a1-6)]Man(a1-6)]Man(b1-4)GlcNAc(b1-4)GlcNAc	{Man(a1-2)}{Man(a1-2)}Man(a1-2)Man(a1-3)[Man(a1-3)[Man(a1-6)]Man(a1-6)]Man(b1-4)GlcNAc(b1-4)GlcNAc	Man(a1-2)Man(a1-2)Man(a1-3)[Man(a1-2)Man(a1-3)[Man(a1-2)Man(a1-6)]Man(a1-6)]Man(b1-4)GlcNAc(b1-4)GlcNAc	Glc(a1-3)Man(a1-2)Man(a1-2)Man(a1-3)[Man(a1-2)Man(a1-3)[Man(a1-2)Man(a1-6)]Man(a1-6)]Man(b1-4)GlcNAc(b1-4)GlcNAc	GlcNAc(b1-2)Man(a1-3)[Man(a1-3)[Man(a1-6)]Man(a1-6)]Man(b1-4)GlcNAc(b1-4)GlcNAc	Gal(b1-4)GlcNAc(b1-2)Man(a1-3)[Man(a1-3)[Man(a1-6)]Man(a1-6)]Man(b1-4)GlcNAc(b1-4)GlcNAc	Gal(b1-4)GlcNAc(b1-2)Man(a1-3)[Gal(b1-4)GlcNAc(b1-2)Man(a1-6)]Man(b1-4)GlcNAc(b1-4)GlcNAc	Neu5Ac(a2-6)Gal(b1-4)GlcNAc(b1-2)Man(a1-3)[Man(a1-?)Man(a1-6)]Man(b1-4)GlcNAc(b1-4)GlcNAc	Neu5Ac(a2-3)Gal(b1-4)GlcNAc(b1-2)Man(a1-3)[Man(a1-?)Man(a1-6)]Man(b1-4)GlcNAc(b1-4)GlcNAc	Fuc(a1-3)[Gal(b1-4)]GlcNAc(b1-2)Man(a1-3)[Man(a1-3)[Man(a1-6)]Man(a1-6)]Man(b1-4)GlcNAc(b1-4)GlcNAc	Gal(b1-4)GlcNAc(b1-2)Man(a1-3)[Man(a1-3)[Man(a1-6)]Man(a1-6)]Man(b1-4)GlcNAc(b1-4)[Fuc(a1-6)]GlcNAc	Neu5Ac(a2-6)Gal(b1-4)GlcNAc(b1-2)Man(a1-3)[Man(a1-?)Man(a1-6)]Man(b1-4)GlcNAc(b1-4)[Fuc(a1-6)]GlcNAc	Neu5Ac(a2-3)Gal(b1-4)GlcNAc(b1-2)Man(a1-3)[Man(a1-?)Man(a1-6)]Man(b1-4)GlcNAc(b1-4)[Fuc(a1-6)]GlcNAc	Neu5Ac(a2-6)Gal(b1-4)GlcNAc(b1-2)Man(a1-3)[Man(a1-3)[Man(a1-6)]Man(a1-6)]Man(b1-4)GlcNAc(b1-4)GlcNAc	Neu5Ac(a2-3)Gal(b1-4)GlcNAc(b1-2)Man(a1-3)[Man(a1-3)[Man(a1-6)]Man(a1-6)]Man(b1-4)GlcNAc(b1-4)GlcNAc	Neu5Ac(a2-6)Gal(b1-4)GlcNAc(b1-2)Man(a1-3)[Man(a1-2)Man(a1-?)[Man(a1-?)]Man(a1-6)]Man(b1-4)GlcNAc(b1-4)GlcNAc	Neu5Ac(a2-3)Gal(b1-4)GlcNAc(b1-2)Man(a1-3)[Man(a1-2)Man(a1-?)[Man(a1-?)]Man(a1-6)]Man(b1-4)GlcNAc(b1-4)GlcNAc	Gal(b1-4)GlcNAc(b1-2)Man(a1-6)[GlcNAc(b1-2)Man(a1-3)]Man(b1-4)GlcNAc(b1-4)GlcNAc	GlcNAc(b1-2)Man(a1-?)[Man(a1-?)]Man(b1-4)GlcNAc(b1-4)GlcNAc	GlcNAc(b1-2)Man(a1-3)[Man(a1-6)]Man(b1-4)GlcNAc(b1-4)GlcNAc	GlcNAc(b1-2)Man(a1-6)[Man(a1-3)]Man(b1-4)GlcNAc(b1-4)GlcNAc	Man(a1-3)[GlcNAc(b1-4)][Man(a1-6)]Man(b1-4)GlcNAc(b1-4)[Fuc(a1-6)]GlcNAc	GlcNAc(b1-2)Man(a1-3)[Man(a1-6)]Man(b1-4)GlcNAc(b1-4)[Fuc(a1-6)]GlcNAc	GlcNAc(b1-2)Man(a1-6)[Man(a1-3)]Man(b1-4)GlcNAc(b1-4)[Fuc(a1-6)]GlcNAc	Gal(b1-4)GlcNAc(b1-2)Man(a1-?)[Man(a1-?)]Man(b1-4)GlcNAc(b1-4)GlcNAc	Gal(b1-4)GlcNAc(b1-2)Man(a1-3)[Man(a1-6)]Man(b1-4)GlcNAc(b1-4)[Fuc(a1-6)]GlcNAc	Gal(b1-4)GlcNAc(b1-2)Man(a1-3)[Man(a1-6)]Man(b1-4)GlcNAc(b1-4)[Fuc(a1-6)]GlcNAc	GlcNAc(b1-2)Man(a1-3)[GlcNAc(b1-2)Man(a1-6)]Man(b1-4)GlcNAc(b1-4)[Fuc(a1-6)]GlcNAc	GlcNAc(b1-2)[GlcNAc(b1-?)]Man(a1-?)[GlcNAc(b1-2)Man(a1-?)]Man(b1-4)GlcNAc(b1-4)[Fuc(a1-6)]GlcNAc	Gal(b1-4)GlcNAc(b1-2)Man(a1-6)[GlcNAc(b1-2)Man(a1-3)]Man(b1-4)GlcNAc(b1-4)[Fuc(a1-6)]GlcNAc	Gal(b1-4)GlcNAc(b1-2)Man(a1-3)[GlcNAc(b1-2)Man(a1-6)]Man(b1-4)GlcNAc(b1-4)[Fuc(a1-6)]GlcNAc	Gal(b1-4)GlcNAc(b1-2)Man(a1-3)[Gal(b1-4)GlcNAc(b1-2)Man(a1-6)]Man(b1-4)GlcNAc(b1-4)[Fuc(a1-6)]GlcNAc	Gal(b1-4)GlcNAc(b1-2)[Gal(b1-4)GlcNAc(b1-?)]Man(a1-?)[Gal(b1-4)GlcNAc(b1-2)Man(a1-?)]Man(b1-4)GlcNAc(b1-4)GlcNAc	Gal(b1-4)GlcNAc(b1-2)[Gal(b1-4)GlcNAc(b1-?)]Man(a1-?)[Gal(b1-4)GlcNAc(b1-2)Man(a1-?)]Man(b1-4)GlcNAc(b1-4)[Fuc(a1-6)]GlcNAc
D1_d0_1	0.96	0.61	1.27	5.58	12.4	0.77	1.59	3.76	1.07	0.65	0.69	3.79	10.4	0.21	4.31	3.15	6.2	5.43	0.5	0.47	0.99	0.86	0.69	0.29	0.08	0.07	0.16	0.16	0.76	0.25	0.07	0.04	0.1	0.07	0.08	0.08	0.1	0.21	0.32	0.19	0.13	0.28	0.31	0.03	0.13	0.08	0.9	0.11	0.22
D1_d0_2	0.99	0.89	1.56	6.69	12.51	0.83	1.9	4.14	1.21	0.68	0.79	3.56	11.44	0.14	4.55	2.92	7.02	6.91	0.61	0.5	1.09	0.86	0.71	0.28	0.1	0.07	0.18	0.13	0.75	0.23	0.07	0.02	0.09	0.06	0.07	0.11	0.08	0.18	0.31	0.18	0.12	0.25	0.3	0.04	0.14	0.08	0.9	0.12	0.24
D1_d0_3	1.32	1.18	2.22	9.07	16.77	1.1	2.66	5.31	1.5	0.89	0.98	4.21	10.81	0.16	3.62	2.69	5.04	4.94	0.41	0.53	0.88	0.78	0.64	0.26	0.07	0.05	0.16	0.11	0.62	0.21	0.06	0.04	0.09	0.14	0.12	0.16	0.12	0.2	0.33	0.22	0.11	0.22	0.33	0.04	0.1	0.05	0.71	0.12	0.15
D1_d1_1	0.49	0.39	0.88	4	8.65	0.59	1.27	3.07	0.89	0.55	0.62	3.5	10.33	0.15	4.95	3.59	7.09	7.08	0.72	0.45	1.07	0.84	0.66	0.27	0.08	0.06	0.17	0.1	0.84	0.28	0.09	0.06	0.07	0.04	0.05	0.08	0.06	0.14	0.26	0.15	0.08	0.21	0.32	0.02	0.11	0.07	0.86	0.13	0.28
D1_d1_2	0.81	0.94	1.5	6.46	11.9	0.75	1.65	3.82	1.1	0.63	0.66	3.46	10.74	0.17	4.53	2.95	6.59	6.6	0.59	0.53	1.01	0.81	0.69	0.3	0.1	0.06	0.18	0.09	0.75	0.24	0.09	0.06	0.08	0.07	0.05	0.08	0.08	0.19	0.31	0.17	0.1	0.22	0.35	0.08	0.11	0.09	0.89	0.16	0.25
D1_d1_3	0.76	0.71	1.43	6.31	11.41	0.74	2	4.07	1.11	0.69	0.84	3.65	11.87	0.21	4.75	3.19	7.24	7.06	0.66	0.54	0.99	0.82	0.69	0.25	0.08	0.06	0.14	0.1	0.76	0.24	0.08	0.04	0.09	0.06	0.06	0.09	0.1	0.18	0.32	0.17	0.12	0.26	0.32	0.05	0.11	0.06	0.79	0.15	0.22
D1_d3_1	0.51	0.36	0.93	3.55	8	0.57	1.23	3.06	0.9	0.53	0.65	3.11	10.25	0.21	4.65	3.02	7.18	7.46	0.77	0.42	1.09	0.76	0.72	0.35	0.1	0.08	0.2	0.15	0.82	0.32	0.08	0.05	0.09	0.04	0.05	0.08	0.08	0.16	0.26	0.16	0.09	0.25	0.33	0.03	0.12	0.06	0.95	0.11	0.27
D1_d3_2	0.83	0.94	1.23	5.02	10.15	0.7	1.52	3.5	0.99	0.59	0.75	3.38	10.59	0.23	4.32	3.01	6.98	7.32	0.76	0.47	1.13	0.83	0.7	0.31	0.1	0.1	0.25	0.17	0.81	0.33	0.07	0.05	0.08	0.06	0.05	0.08	0.07	0.16	0.28	0.14	0.11	0.25	0.31	0.05	0.15	0.07	0.95	0.17	0.25
D1_d3_3	0.82	0.68	1.67	6.01	13.37	0.86	2.14	4.79	1.3	0.83	0.86	4.09	11.65	0.26	4.49	3.15	6.11	6.21	0.57	0.58	1.05	0.86	0.73	0.34	0.1	0.08	0.18	0.14	0.69	0.26	0.06	0.04	0.08	0.06	0.07	0.12	0.1	0.22	0.36	0.19	0.11	0.27	0.37	0.04	0.11	0.08	0.85	0.11	0.19
D1_d5_1	0.27	0.3	0.52	4.68	7.65	0.39	1.96	2.15	0.6	0.55	0.4	3.13	9.38	0.21	3.64	2.51	5.34	5.53	0.64	0.38	1.02	0.64	0.62	0.28	0.08	0.07	0.14	0.1	0.72	0.27	0.07	0.04	0.06	0.04	0.04	0.07	0.04	0.08	0.15	0.2	0.06	0.18	0.23	0.02	0.09	0.06	0.86	0.12	0.25
D1_d5_2	0.43	0.38	0.62	6.14	9.89	0.48	2.5	2.72	0.76	0.7	0.46	3.72	10.36	0.16	4.24	2.69	5.29	6.05	0.7	0.47	1.12	0.69	0.68	0.27	0.07	0.06	0.19	0.12	0.74	0.27	0.05	0.04	0.07	0.05	0.05	0.11	0.06	0.1	0.19	0.24	0.08	0.2	0.26	0.03	0.1	0.08	0.86	0.14	0.27
D1_d7_1	0.43	0.37	0.4	7.77	7.11	0.42	2.97	2.78	0.56	0.75	0.47	4.22	7.91	0.13	2.77	2.02	3.14	2.9	0.32	0.47	0.92	0.4	0.63	0.25	0.07	0.05	0.1	0.06	0.61	0.26	0.03	0.01	0.06	0.1	0.06	0.1	0.21	0.07	0.15	0.21	0.06	0.19	0.62	0.03	0.11	0.09	0.48	0.08	0.11
D1_d7_2	0.42	0.34	0.4	7.03	7.72	0.43	3.27	2.9	0.59	0.79	0.46	4.77	8.22	0.13	3.06	1.98	3.16	2.87	0.31	0.51	1	0.44	0.66	0.26	0.07	0.04	0.1	0.06	0.64	0.25	0.02	0.01	0.06	0.11	0.06	0.11	0.21	0.07	0.19	0.2	0.07	0.19	0.61	0.04	0.11	0.11	0.52	0.08	0.15
D2_d0_1	0.66	0.49	1.05	4.83	9.9	0.73	1.45	3.59	1.13	0.63	0.7	3.72	11.53	0.2	4.41	3.01	5.61	5.73	0.57	0.48	1.01	0.65	0.83	0.37	0.08	0.05	0.19	0.12	0.82	0.31	0.07	0.04	0.07	0.03	0.05	0.08	0.09	0.12	0.28	0.15	0.09	0.2	0.31	0.04	0.11	0.07	0.7	0.08	0.17
D2_d0_2	0.55	0.43	0.99	4.56	9.66	0.65	1.52	3.73	0.96	0.6	0.73	3.67	10.91	0.16	4.26	2.95	5.57	5.86	0.6	0.42	1	0.64	0.76	0.34	0.06	0.06	0.19	0.16	0.83	0.3	0.07	0.03	0.06	0.03	0.04	0.08	0.09	0.13	0.31	0.14	0.09	0.22	0.36	0.03	0.1	0.08	0.75	0.1	0.18
D2_d0_3	0.6	0.51	1.13	4.4	8.95	0.64	1.58	4.22	0.88	0.7	1.01	3.82	13.54	0.19	4.67	4.02	7.58	7.29	0.88	0.5	0.97	0.73	0.7	0.34	0.07	0.05	0.2	0.13	0.8	0.31	0.04	0.03	0.07	0.06	0.05	0.09	0.13	0.14	0.38	0.13	0.1	0.2	0.46	0.04	0.13	0.07	0.77	0.1	0.17
D2_d1_1	0.47	0.32	0.71	3.93	7.5	0.58	1.17	2.95	0.89	0.55	0.68	3.36	11.45	0.19	4.78	3.23	6.75	7.36	0.78	0.46	1.15	0.79	0.76	0.36	0.07	0.05	0.21	0.11	0.95	0.34	0.09	0.05	0.07	0.04	0.03	0.06	0.07	0.11	0.26	0.13	0.09	0.2	0.31	0.04	0.11	0.06	0.73	0.14	0.21
D2_d1_2	0.37	0.4	0.74	3.81	8.15	0.52	1.16	3.02	0.85	0.52	0.61	3.21	11.04	0.19	4.58	2.95	6.37	7.16	0.73	0.46	1.04	0.74	0.81	0.31	0.09	0.07	0.2	0.12	0.94	0.32	0.09	0.05	0.06	0.03	0.03	0.06	0.08	0.11	0.28	0.13	0.08	0.22	0.34	0.04	0.1	0.06	0.8	0.13	0.22
D2_d1_3	0.52	0.42	0.98	4.89	10.53	0.73	1.65	3.98	1.09	0.67	0.77	4.1	12.43	0.21	4.83	3.43	6.05	6.32	0.61	0.47	1.03	0.7	0.79	0.32	0.07	0.08	0.19	0.1	0.78	0.3	0.08	0.04	0.07	0.04	0.04	0.09	0.09	0.12	0.33	0.16	0.07	0.21	0.36	0.03	0.12	0.07	0.69	0.09	0.17
D2_d3_1	0.86	0.78	1.49	6.74	13.36	0.87	2.12	4.67	1.22	0.72	0.77	3.7	11.23	0.19	4.15	3.23	5.58	5.64	0.54	0.49	1.11	0.67	0.76	0.36	0.08	0.07	0.23	0.17	0.79	0.35	0.06	0.05	0.08	0.05	0.05	0.08	0.1	0.16	0.32	0.16	0.11	0.21	0.34	0.05	0.14	0.09	0.72	0.11	0.15
D2_d3_2	0.38	0.28	0.8	3.79	8.28	0.58	1.28	3.23	0.94	0.58	0.69	3.3	11.57	0.17	4.78	3.25	6.88	7.79	0.82	0.46	1.06	0.71	0.83	0.39	0.09	0.06	0.25	0.15	0.95	0.39	0.09	0.06	0.06	0.03	0.03	0.07	0.08	0.11	0.29	0.13	0.1	0.22	0.33	0.04	0.1	0.05	0.77	0.09	0.19
D2_d3_3	0.49	0.42	1	4.85	10.18	0.72	1.56	3.94	1.13	0.64	0.81	3.76	12.41	0.19	4.79	3.38	6.28	6.74	0.62	0.45	1.02	0.72	0.78	0.35	0.09	0.06	0.22	0.15	0.9	0.36	0.08	0.04	0.07	0.04	0.04	0.08	0.09	0.14	0.33	0.15	0.09	0.22	0.34	0.04	0.11	0.06	0.71	0.09	0.17
D2_d5_1	0.68	0.52	0.75	10.06	12.68	0.72	4.97	4.33	1.06	0.88	0.58	3.92	11.21	0.25	4.27	2.92	5.19	5.07	0.57	0.41	1.1	0.51	0.83	0.38	0.13	0.09	0.32	0.21	1.03	0.39	0.07	0.03	0.06	0.04	0.04	0.14	0.1	0.11	0.24	0.28	0.08	0.22	0.32	0.03	0.09	0.05	0.55	0.06	0.12
D2_d5_2	0.76	0.5	0.81	11.11	13.99	0.82	5.02	4.37	1.04	0.88	0.58	4.21	10.8	0.22	4.11	2.93	5.45	4.73	0.52	0.44	1.03	0.58	0.8	0.35	0.11	0.06	0.28	0.18	0.91	0.33	0.06	0.03	0.09	0.05	0.05	0.16	0.09	0.12	0.24	0.3	0.08	0.21	0.28	0.01	0.1	0.04	0.66	0.07	0.13
D2_d5_3	0.45	0.32	0.6	8.28	12.31	0.7	4.26	3.95	1.03	0.8	0.54	4.04	12.52	0.25	4.79	3.3	5.97	5.55	0.61	0.4	1.07	0.52	0.82	0.38	0.14	0.06	0.3	0.17	1.04	0.41	0.09	0.03	0.05	0.03	0.03	0.13	0.1	0.09	0.25	0.28	0.07	0.22	0.3	0.02	0.09	0.05	0.55	0.07	0.12
D2_d7_1	0.51	0.49	0.43	9.21	8.35	0.58	4.21	3.47	0.74	0.9	0.48	4.6	8.52	0.17	3.22	2.41	3.74	2.53	0.34	0.42	0.81	0.3	0.63	0.31	0.11	0.05	0.18	0.17	0.72	0.36	0.03	0.01	0.05	0.1	0.05	0.11	0.28	0.07	0.23	0.19	0.06	0.18	1.52	0.2	0.1	0.09	0.42	0.04	0.07
D2_d7_2	0.33	0.29	0.31	5.58	6.87	0.4	2.74	2.8	0.55	0.61	0.38	3.98	7.43	0.13	2.87	2.14	3.43	2.56	0.3	0.42	0.76	0.29	0.66	0.27	0.1	0.05	0.17	0.11	0.74	0.37	0.03	0.02	0.05	0.09	0.04	0.08	0.22	0.05	0.2	0.15	0.06	0.18	1.42	0.19	0.1	0.12	0.44	0.04	0.07
D2_d7_3	0.32	0.35	0.36	7.3	8.25	0.49	3.47	3.4	0.66	0.82	0.49	4.49	9.16	0.14	3.76	2.39	4.06	2.88	0.35	0.4	0.8	0.29	0.67	0.29	0.1	0.04	0.16	0.13	0.75	0.35	0.03	0.02	0.04	0.09	0.04	0.09	0.3	0.06	0.2	0.19	0.06	0.21	1.6	0.17	0.1	0.1	0.4	0.04	0.08
D3_d0_1	0.73	0.88	3.24	4.58	17.56	0.49	2.53	6.23	0.69	0.77	1.18	4.18	10.55	0.31	3.37	1.8	3.17	2.7	0.32	0.31	0.48	0.5	0.4	0.15	0.04	0.02	0.06	0.07	0.34	0.09	0.07	0.03	0.09	0.04	0.05	0.04	0.24	0.25	0.3	0.07	0.11	0.25	0.82	0.03	0.17	0.08	0.46	0.05	0.08
D3_d0_2	1.06	1.48	4.03	5.9	20.54	0.6	2.87	6.22	0.72	0.82	1.02	4.1	9.08	0.28	2.85	1.59	2.7	2	0.23	0.3	0.4	0.37	0.4	0.13	0.03	0.03	0.07	0.1	0.28	0.09	0.07	0.02	0.07	0.08	0.05	0.03	0.25	0.19	0.26	0.06	0.09	0.14	0.71	0.06	0.14	0.09	0.49	0.03	0.06
D3_d0_3	0.81	1.96	2.96	4.21	16.98	0.45	2.32	5.49	0.68	0.76	1.12	3.88	9.58	0.27	3.08	1.76	3.07	2.42	0.31	0.3	0.4	0.44	0.38	0.14	0.03	0.05	0.08	0.04	0.3	0.1	0.06	0.03	0.29	0.05	0.05	0.03	0.23	0.22	0.25	0.06	0.1	0.18	0.75	0.05	0.14	0.07	0.45	0.07	0.09
D3_d1_1	1.24	1.81	3.31	3.34	13.26	0.41	1.76	4.68	0.6	0.65	0.95	4.15	8.39	0.2	2.67	1.69	2.86	3.05	0.47	0.3	0.48	0.45	0.62	0.24	0.03	0.03	0.06	0.08	0.43	0.13	0.09	0.04	0.08	0.09	0.07	0.09	0.2	0.21	0.33	0.06	0.15	0.17	0.87	0.07	0.15	0.18	0.65	0.09	0.13
D3_d1_2	1.13	1.18	3.34	3.51	14.7	0.41	1.69	4.67	0.58	0.61	0.84	4.11	7.11	0.31	2.09	1.57	2.64	2.45	0.34	0.43	0.47	0.5	0.54	0.17	0.04	0.07	0.09	0.04	0.42	0.18	0.03	0.02	0.2	0.09	0.05	0.07	0.17	0.17	0.3	0.08	0.16	0.23	0.83	0.15	0.17	0.14	0.75	0.04	0.08
D3_d1_3	0.65	0.56	2.04	2.15	8.45	0.25	1.09	3.19	0.43	0.42	0.67	3.04	6.79	0.18	2.59	1.49	3.39	3.34	0.45	0.31	0.47	0.4	0.55	0.18	0.03	0.04	0.05	0.03	0.39	0.15	0.04	0.04	0.07	0.05	0.05	0.05	0.12	0.14	0.22	0.08	0.06	0.17	0.69	0.1	0.15	0.13	0.57	0.04	0.11
D3_d3_1	0.28	0.24	0.63	1.58	4.18	0.31	0.7	2.21	0.64	0.33	0.4	2.98	6.93	0.12	3.43	2.35	4.91	5.21	0.71	0.37	0.92	0.72	0.5	0.28	0.06	0.04	0.05	0.07	0.46	0.31	0.04	0.07	0.06	0.03	0.03	0.06	0.05	0.07	0.17	0.16	0.08	0.2	0.33	0.05	0.13	0.11	0.97	0.12	0.26
D3_d3_2	0.78	0.91	1.63	2.49	6.76	0.44	1.17	2.93	0.88	0.44	0.39	3.89	6.82	0.27	2.66	1.77	3.52	3.37	0.39	0.36	0.71	0.59	0.69	0.33	0.08	0.06	0.06	0.09	0.51	0.31	0.06	0.08	0.09	0.06	0.06	0.07	0.08	0.11	0.18	0.2	0.11	0.26	0.42	0.03	0.14	0.18	0.86	0.07	0.11
D3_d3_3	1.03	0.78	1.96	4.52	11.39	0.78	1.86	4.42	1.37	0.61	0.65	4.33	9.56	0.17	4	2.76	5.02	4.51	0.57	0.54	1	0.76	0.62	0.37	0.13	0.07	0.07	0.13	0.39	0.29	0.02	0.08	0.12	0.05	0.05	0.08	0.09	0.13	0.25	0.23	0.1	0.3	0.34	0.07	0.16	0.12	1.04	0.1	0.18
D3_d5_1	0.84	1.07	1.03	6.81	9.97	0.75	2.57	4.05	1.35	0.65	0.44	4.61	9.19	0.24	3.39	2.8	5.01	4.42	0.67	0.47	1.19	0.69	0.55	0.36	0.17	0.04	0.16	0.15	0.52	0.45	0.06	0.04	0.1	0.07	0.06	0.13	0.08	0.09	0.2	0.35	0.11	0.31	0.4	0.04	0.15	0.13	0.88	0.09	0.14
D3_d5_2	0.72	0.46	1.09	6.29	10.35	0.82	2.92	4.47	1.43	0.81	0.43	5.17	10.13	0.22	4.49	3.01	5.42	4.56	0.64	0.57	1.23	0.74	0.63	0.45	0.22	0.07	0.12	0.18	0.6	0.44	0.07	0.03	0.08	0.06	0.06	0.13	0.09	0.11	0.26	0.4	0.13	0.34	0.32	0.05	0.13	0.11	0.87	0.08	0.16
D3_d5_3	0.71	0.4	1.02	4.96	8.98	0.84	2.42	3.99	1.44	0.77	0.48	4.92	10.62	0.33	4.4	2.55	6.05	5.21	0.69	0.5	1.25	0.73	0.68	0.48	0.32	0.05	0.12	0.17	0.65	0.52	0.05	0.05	0.06	0.05	0.03	0.15	0.11	0.08	0.23	0.4	0.06	0.28	0.4	0.04	0.12	0.07	0.87	0.08	0.15
D3_d7_1	0.57	0.37	0.64	5.97	9.28	0.87	2.83	4.57	1.61	0.93	0.4	5.5	10.83	0.27	4.66	3.14	6.1	5.08	0.69	0.58	1.51	0.65	0.63	0.58	0.23	0.07	0.14	0.22	0.67	0.56	0.05	0.07	0.08	0.05	0.04	0.14	0.11	0.09	0.26	0.51	0.11	0.38	0.37	0.06	0.15	0.08	0.88	0.1	0.14
D3_d7_2	0.52	0.34	0.74	4.32	7.93	0.75	2.73	4.42	1.22	0.81	0.36	5.17	8.96	0.21	4.1	2.6	5.45	4.66	0.58	0.5	1.27	0.62	0.65	0.5	0.31	0.07	0.15	0.2	0.74	0.56	0.04	0.04	0.06	0.05	0.04	0.16	0.1	0.07	0.26	0.44	0.09	0.35	0.43	0.07	0.12	0.09	0.77	0.07	0.13
[truncated: 51 more columns]

## Sheet: Fig3e
Figure 3e
ID	Fuc(a1-2)Gal(b1-3)GalNAc	Neu5Ac(a2-3)Gal(b1-3)GalNAc	Gal(b1-4)GlcNAc(b1-6)[Gal(b1-3)]GalNAc	Neu5Ac(a2-3)Gal(b1-3)[GlcNAc(b1-6)]GalNAc	{Neu5Ac(a2-3)}Gal(b1-3)[GlcNAc(b1-6)]GalNAc	Neu5Ac(a2-3)Gal(b1-3)[Neu5Ac(a2-6)]GalNAc	Neu5Ac(a2-3)Gal(b1-3)[Gal(b1-4)GlcNAc(b1-6)]GalNAc	Neu5Ac(a2-3)Gal(b1-4)GlcNAc(b1-6)[Gal(b1-3)]GalNAc	{Neu5Ac(a2-3)}Gal(b1-4)GlcNAc6S(b1-6)[Gal(b1-3)]GalNAc	{Neu5Ac(a2-8)}Neu5Ac(a2-3)Gal(b1-3)[Neu5Ac(a2-6)]GalNAc	Neu5Ac(a2-3)Gal(b1-4)GlcNAc(b1-6)[Neu5Ac(a2-3)Gal(b1-3)]GalNAc	Neu5Ac(a2-3)Gal(b1-4)GlcNAc6S(b1-6)[Neu5Ac(a2-3)Gal(b1-3)]GalNAc	Neu5Ac(a2-3)Gal(b1-4)[Fuc(a1-3)]GlcNAc(b1-6)[Neu5Ac(a2-3)Gal(b1-3)]GalNAc	{Neu5Ac(a2-8)}Neu5Ac(a2-3)Gal(b1-4)GlcNAc(b1-6)[Neu5Ac(a2-3)Gal(b1-3)]GalNAc	{Neu5Ac(a2-8)}Neu5Ac(a2-3)Gal(b1-4)GlcNAc6S(b1-6)[Neu5Ac(a2-3)Gal(b1-3)]GalNAc
D1_d0_1	0.63	52.7	0.94	0.31	0.64	28.95	3.94	1.39	0.2	0.19	8.99	0.55	0.44	0.08	0.06
D1_d0_2	0.4	50.26	1.26	0.43	0.36	29.14	5.21	1.57	0.26	0.2	9.82	0.56	0.41	0.04	0.07
D1_d0_3	0.39	48.53	1.27	0.46	0.34	29.75	5.71	1.61	0.29	0.19	10.47	0.57	0.33	0.05	0.06
D1_d1_1	0.9	51.77	1.08	0.4	0.2	29.18	4.63	1.3	0.22	0.14	9.21	0.54	0.29	0.07	0.08
D1_d1_2	0.35	49.91	1.23	0.36	0.18	29.73	5.4	1.48	0.25	0.19	9.83	0.55	0.39	0.07	0.08
D1_d1_3	0.56	46.45	1.43	0.47	0.12	30.04	6.51	1.76	0.31	0.2	11.01	0.65	0.35	0.05	0.08
D1_d3_1	0.56	52.46	1.05	0.34	0.15	29.48	4.26	1.35	0.24	0.21	8.9	0.57	0.3	0.06	0.07
D1_d3_2	0.27	49.58	1.18	0.4	0.14	30.43	4.91	1.51	0.25	0.21	9.97	0.59	0.39	0.07	0.1
D1_d3_3	0.41	46.4	1.33	0.49	0.13	31.45	5.39	1.74	0.28	0.25	10.9	0.73	0.36	0.04	0.09
D1_d5_1	1.32	53.6	0.65	0.28	0.07	29.16	4.16	0.75	0.32	0.19	8.5	0.56	0.26	0.08	0.08
D1_d5_2	2.63	52.74	0.54	0.25	0.13	30	3.46	0.69	0.26	0.16	8.19	0.55	0.24	0.08	0.08
D1_d5_3	0.45	52.99	0.69	0.32	0.08	29.32	4.99	0.77	0.35	0.17	8.91	0.59	0.22	0.07	0.08
D1_d7_1	0.66	65.48	0.32	0.33	0.05	23.69	2.38	0.4	0.11	0.06	6.11	0.22	0.07	0.09	0.02
D1_d7_2	0.52	66.27	0.32	0.29	0.04	23.49	2.27	0.38	0.12	0.06	5.87	0.2	0.09	0.08	0.02
D2_d0_1	1.31	57.44	1	0.23	0.12	26.75	3.06	1.36	0.12	0.13	7.77	0.39	0.24	0.06	0.04
D2_d1_1	0.84	52.57	1.36	0.32	0.1	27.62	4.58	1.82	0.16	0.15	9.55	0.45	0.36	0.07	0.06
D2_d1_2	0.25	53.73	1.23	0.27	0.1	27.74	4.08	1.77	0.16	0.13	9.74	0.41	0.29	0.05	0.05
D2_d3_1	0.48	46.55	1.44	0.36	0.1	32.46	4.78	2.09	0.19	0.2	10.3	0.55	0.39	0.05	0.06
D2_d3_2	0.41	51.8	1.35	0.29	0.09	30.09	4.04	1.91	0.16	0.17	8.79	0.48	0.33	0.04	0.05
D2_d5_1	0.35	43.81	0.75	0.35	0.09	37.24	4.35	1.16	0.2	0.27	10.26	0.69	0.34	0.05	0.09
D2_d5_2	0.35	45.77	0.75	0.35	0.08	35.89	4.13	1.08	0.18	0.24	10.2	0.59	0.3	0.02	0.06
D2_d7_1	0.97	64.3	0.31	0.33	0.04	25.07	2.06	0.48	0.07	0.09	5.88	0.2	0.09	0.06	0.02
D3_d0_1	1.74	57.52	2.25	0.29	0.94	18.52	2.98	3.39	0.11	0.04	11.1	0.24	0.75	0.11	0.03
D3_d0_2	0.68	61.34	2.47	0.25	0.26	17.26	2.9	3.54	0.1	0.02	10.1	0.27	0.69	0.1	0.03
D3_d1_1	0.84	66.81	0.92	0.18	0.53	20.61	1.51	1.43	0.03	0.02	6.62	0.12	0.27	0.08	0.03
D3_d1_2	0.95	64.03	1.31	0.25	0.17	20.67	2.23	2.07	0.04	0.01	7.66	0.16	0.32	0.11	0.03
D3_d3_1	1.14	64.46	0.35	0.12	0.38	26.1	1.1	0.62	0.03	0.06	5.25	0.11	0.15	0.11	0.02
D3_d3_2	0.63	58.8	0.6	0.19	0.08	30.3	1.85	0.98	0.06	0.11	5.97	0.19	0.15	0.08	0.02
D3_d5_1	0.46	60.38	0.31	0.2	0.4	29.99	1.51	0.57	0.05	0.08	5.66	0.19	0.08	0.1	0.04
D3_d5_2	0.5	54.58	0.41	0.17	0.05	34.34	2.11	0.65	0.07	0.12	6.54	0.28	0.09	0.07	0.03
D3_d7_1	0.73	59.71	0.35	0.19	0.34	30.13	1.69	0.57	0.04	0.06	5.8	0.25	0.05	0.07	0.01
D3_d7_2	0.84	55.26	0.37	0.19	0.07	32.93	1.87	0.7	0.08	0.12	7.06	0.32	0.09	0.06	0.03

## Sheet: Fig3f
Figure 3f
ID	GlcNAc(b1-4)[Fuc(a1-6)]GlcNAc	Man(b1-4)GlcNAc(b1-4)GlcNAc	Man(b1-4)GlcNAc(b1-4)[Fuc(a1-6)]GlcNAc	Man(a1-6)Man(b1-4)GlcNAc(b1-4)GlcNAc	Man(a1-6)Man(b1-4)GlcNAc(b1-4)[Fuc(a1-6)]GlcNAc	Man(a1-3)[Man(a1-6)]Man(b1-4)GlcNAc(b1-4)GlcNAc	Man(a1-3)[Man(a1-6)]Man(b1-4)GlcNAc(b1-4)GlcNAc	Man(a1-3)[Man(a1-6)]Man(b1-4)GlcNAc(b1-4)[Fuc(a1-6)]GlcNAc	Man(a1-?)Man(a1-?)[Man(a1-?)]Man(b1-4)GlcNAc(b1-4)GlcNAc	Man(a1-?)Man(a1-?)[Man(a1-?)]Man(b1-4)GlcNAc(b1-4)GlcNAc	{Man(a1-?)}Man(a1-?)Man(a1-?)[Man(a1-?)]Man(b1-4)GlcNAc(b1-4)GlcNAc	Man(a1-3)[Man(a1-6)]Man(a1-6)[Man(a1-3)]Man(b1-4)GlcNAc(b1-4)GlcNAc	{Man(a1-?)}{Man(a1-?)}Man(a1-?)Man(a1-?)[Man(a1-?)]Man(b1-4)GlcNAc(b1-4)GlcNAc	{Man(a1-?)}{Man(a1-?)}Man(a1-?)Man(a1-?)[Man(a1-?)]Man(b1-4)GlcNAc(b1-4)GlcNAc	{Man(a1-2)}Man(a1-2)Man(a1-3)[Man(a1-3)[Man(a1-6)]Man(a1-6)]Man(b1-4)GlcNAc(b1-4)GlcNAc	{Man(a1-2)}Man(a1-2)Man(a1-3)[Man(a1-3)[Man(a1-6)]Man(a1-6)]Man(b1-4)GlcNAc(b1-4)GlcNAc	{Man(a1-2)}{Man(a1-2)}Man(a1-2)Man(a1-3)[Man(a1-3)[Man(a1-6)]Man(a1-6)]Man(b1-4)GlcNAc(b1-4)GlcNAc	Man(a1-2)Man(a1-2)Man(a1-3)[Man(a1-2)Man(a1-3)[Man(a1-2)Man(a1-6)]Man(a1-6)]Man(b1-4)GlcNAc(b1-4)GlcNAc	Glc(a1-3)Man(a1-2)Man(a1-2)Man(a1-3)[Man(a1-2)Man(a1-3)[Man(a1-2)Man(a1-6)]Man(a1-6)]Man(b1-4)GlcNAc(b1-4)GlcNAc	GlcNAc(b1-2)Man(a1-3)[Man(a1-3)[Man(a1-6)]Man(a1-6)]Man(b1-4)GlcNAc(b1-4)GlcNAc	Gal(b1-4)GlcNAc(b1-2)Man(a1-3)[Man(a1-3)[Man(a1-6)]Man(a1-6)]Man(b1-4)GlcNAc(b1-4)GlcNAc	Gal(b1-4)GlcNAc(b1-2)Man(a1-3)[Gal(b1-4)GlcNAc(b1-2)Man(a1-6)]Man(b1-4)GlcNAc(b1-4)GlcNAc	Neu5Ac(a2-6)Gal(b1-4)GlcNAc(b1-2)Man(a1-3)[Man(a1-?)Man(a1-6)]Man(b1-4)GlcNAc(b1-4)GlcNAc	Neu5Ac(a2-3)Gal(b1-4)GlcNAc(b1-2)Man(a1-3)[Man(a1-?)Man(a1-6)]Man(b1-4)GlcNAc(b1-4)GlcNAc	Fuc(a1-3)[Gal(b1-4)]GlcNAc(b1-2)Man(a1-3)[Man(a1-3)[Man(a1-6)]Man(a1-6)]Man(b1-4)GlcNAc(b1-4)GlcNAc	Gal(b1-4)GlcNAc(b1-2)Man(a1-3)[Man(a1-3)[Man(a1-6)]Man(a1-6)]Man(b1-4)GlcNAc(b1-4)[Fuc(a1-6)]GlcNAc	Neu5Ac(a2-6)Gal(b1-4)GlcNAc(b1-2)Man(a1-3)[Man(a1-?)Man(a1-6)]Man(b1-4)GlcNAc(b1-4)[Fuc(a1-6)]GlcNAc	Neu5Ac(a2-3)Gal(b1-4)GlcNAc(b1-2)Man(a1-3)[Man(a1-?)Man(a1-6)]Man(b1-4)GlcNAc(b1-4)[Fuc(a1-6)]GlcNAc	Neu5Ac(a2-6)Gal(b1-4)GlcNAc(b1-2)Man(a1-3)[Man(a1-3)[Man(a1-6)]Man(a1-6)]Man(b1-4)GlcNAc(b1-4)GlcNAc	Neu5Ac(a2-3)Gal(b1-4)GlcNAc(b1-2)Man(a1-3)[Man(a1-3)[Man(a1-6)]Man(a1-6)]Man(b1-4)GlcNAc(b1-4)GlcNAc	Neu5Ac(a2-6)Gal(b1-4)GlcNAc(b1-2)Man(a1-3)[Man(a1-2)Man(a1-?)[Man(a1-?)]Man(a1-6)]Man(b1-4)GlcNAc(b1-4)GlcNAc	Neu5Ac(a2-3)Gal(b1-4)GlcNAc(b1-2)Man(a1-3)[Man(a1-2)Man(a1-?)[Man(a1-?)]Man(a1-6)]Man(b1-4)GlcNAc(b1-4)GlcNAc	Gal(b1-4)GlcNAc(b1-2)Man(a1-6)[GlcNAc(b1-2)Man(a1-3)]Man(b1-4)GlcNAc(b1-4)GlcNAc	GlcNAc(b1-2)Man(a1-?)[Man(a1-?)]Man(b1-4)GlcNAc(b1-4)GlcNAc	GlcNAc(b1-2)Man(a1-3)[Man(a1-6)]Man(b1-4)GlcNAc(b1-4)GlcNAc	GlcNAc(b1-2)Man(a1-6)[Man(a1-3)]Man(b1-4)GlcNAc(b1-4)GlcNAc	Man(a1-3)[GlcNAc(b1-4)][Man(a1-6)]Man(b1-4)GlcNAc(b1-4)[Fuc(a1-6)]GlcNAc	GlcNAc(b1-2)Man(a1-3)[Man(a1-6)]Man(b1-4)GlcNAc(b1-4)[Fuc(a1-6)]GlcNAc	GlcNAc(b1-2)Man(a1-6)[Man(a1-3)]Man(b1-4)GlcNAc(b1-4)[Fuc(a1-6)]GlcNAc	Gal(b1-4)GlcNAc(b1-2)Man(a1-?)[Man(a1-?)]Man(b1-4)GlcNAc(b1-4)GlcNAc	Gal(b1-4)GlcNAc(b1-2)Man(a1-3)[Man(a1-6)]Man(b1-4)GlcNAc(b1-4)[Fuc(a1-6)]GlcNAc	Gal(b1-4)GlcNAc(b1-2)Man(a1-3)[Man(a1-6)]Man(b1-4)GlcNAc(b1-4)[Fuc(a1-6)]GlcNAc	GlcNAc(b1-2)Man(a1-3)[GlcNAc(b1-2)Man(a1-6)]Man(b1-4)GlcNAc(b1-4)[Fuc(a1-6)]GlcNAc	GlcNAc(b1-2)[GlcNAc(b1-?)]Man(a1-?)[GlcNAc(b1-2)Man(a1-?)]Man(b1-4)GlcNAc(b1-4)[Fuc(a1-6)]GlcNAc	Gal(b1-4)GlcNAc(b1-2)Man(a1-6)[GlcNAc(b1-2)Man(a1-3)]Man(b1-4)GlcNAc(b1-4)[Fuc(a1-6)]GlcNAc	Gal(b1-4)GlcNAc(b1-2)Man(a1-3)[GlcNAc(b1-2)Man(a1-6)]Man(b1-4)GlcNAc(b1-4)[Fuc(a1-6)]GlcNAc	Gal(b1-4)GlcNAc(b1-2)Man(a1-3)[Gal(b1-4)GlcNAc(b1-2)Man(a1-6)]Man(b1-4)GlcNAc(b1-4)[Fuc(a1-6)]GlcNAc	Gal(b1-4)GlcNAc(b1-2)[Gal(b1-4)GlcNAc(b1-?)]Man(a1-?)[Gal(b1-4)GlcNAc(b1-2)Man(a1-?)]Man(b1-4)GlcNAc(b1-4)GlcNAc	Gal(b1-4)GlcNAc(b1-2)[Gal(b1-4)GlcNAc(b1-?)]Man(a1-?)[Gal(b1-4)GlcNAc(b1-2)Man(a1-?)]Man(b1-4)GlcNAc(b1-4)[Fuc(a1-6)]GlcNAc
D1_d0_1	0.96	0.61	1.27	5.58	12.4	0.77	1.59	3.76	1.07	0.65	0.69	3.79	10.4	0.21	4.31	3.15	6.2	5.43	0.5	0.47	0.99	0.86	0.69	0.29	0.08	0.07	0.16	0.16	0.76	0.25	0.07	0.04	0.1	0.07	0.08	0.08	0.1	0.21	0.32	0.19	0.13	0.28	0.31	0.03	0.13	0.08	0.9	0.11	0.22
D1_d0_2	0.99	0.89	1.56	6.69	12.51	0.83	1.9	4.14	1.21	0.68	0.79	3.56	11.44	0.14	4.55	2.92	7.02	6.91	0.61	0.5	1.09	0.86	0.71	0.28	0.1	0.07	0.18	0.13	0.75	0.23	0.07	0.02	0.09	0.06	0.07	0.11	0.08	0.18	0.31	0.18	0.12	0.25	0.3	0.04	0.14	0.08	0.9	0.12	0.24
D1_d0_3	1.32	1.18	2.22	9.07	16.77	1.1	2.66	5.31	1.5	0.89	0.98	4.21	10.81	0.16	3.62	2.69	5.04	4.94	0.41	0.53	0.88	0.78	0.64	0.26	0.07	0.05	0.16	0.11	0.62	0.21	0.06	0.04	0.09	0.14	0.12	0.16	0.12	0.2	0.33	0.22	0.11	0.22	0.33	0.04	0.1	0.05	0.71	0.12	0.15
D1_d1_1	0.49	0.39	0.88	4	8.65	0.59	1.27	3.07	0.89	0.55	0.62	3.5	10.33	0.15	4.95	3.59	7.09	7.08	0.72	0.45	1.07	0.84	0.66	0.27	0.08	0.06	0.17	0.1	0.84	0.28	0.09	0.06	0.07	0.04	0.05	0.08	0.06	0.14	0.26	0.15	0.08	0.21	0.32	0.02	0.11	0.07	0.86	0.13	0.28
D1_d1_2	0.81	0.94	1.5	6.46	11.9	0.75	1.65	3.82	1.1	0.63	0.66	3.46	10.74	0.17	4.53	2.95	6.59	6.6	0.59	0.53	1.01	0.81	0.69	0.3	0.1	0.06	0.18	0.09	0.75	0.24	0.09	0.06	0.08	0.07	0.05	0.08	0.08	0.19	0.31	0.17	0.1	0.22	0.35	0.08	0.11	0.09	0.89	0.16	0.25
D1_d1_3	0.76	0.71	1.43	6.31	11.41	0.74	2	4.07	1.11	0.69	0.84	3.65	11.87	0.21	4.75	3.19	7.24	7.06	0.66	0.54	0.99	0.82	0.69	0.25	0.08	0.06	0.14	0.1	0.76	0.24	0.08	0.04	0.09	0.06	0.06	0.09	0.1	0.18	0.32	0.17	0.12	0.26	0.32	0.05	0.11	0.06	0.79	0.15	0.22
D1_d3_1	0.51	0.36	0.93	3.55	8	0.57	1.23	3.06	0.9	0.53	0.65	3.11	10.25	0.21	4.65	3.02	7.18	7.46	0.77	0.42	1.09	0.76	0.72	0.35	0.1	0.08	0.2	0.15	0.82	0.32	0.08	0.05	0.09	0.04	0.05	0.08	0.08	0.16	0.26	0.16	0.09	0.25	0.33	0.03	0.12	0.06	0.95	0.11	0.27
D1_d3_2	0.83	0.94	1.23	5.02	10.15	0.7	1.52	3.5	0.99	0.59	0.75	3.38	10.59	0.23	4.32	3.01	6.98	7.32	0.76	0.47	1.13	0.83	0.7	0.31	0.1	0.1	0.25	0.17	0.81	0.33	0.07	0.05	0.08	0.06	0.05	0.08	0.07	0.16	0.28	0.14	0.11	0.25	0.31	0.05	0.15	0.07	0.95	0.17	0.25
D1_d3_3	0.82	0.68	1.67	6.01	13.37	0.86	2.14	4.79	1.3	0.83	0.86	4.09	11.65	0.26	4.49	3.15	6.11	6.21	0.57	0.58	1.05	0.86	0.73	0.34	0.1	0.08	0.18	0.14	0.69	0.26	0.06	0.04	0.08	0.06	0.07	0.12	0.1	0.22	0.36	0.19	0.11	0.27	0.37	0.04	0.11	0.08	0.85	0.11	0.19
D1_d5_1	0.27	0.3	0.52	4.68	7.65	0.39	1.96	2.15	0.6	0.55	0.4	3.13	9.38	0.21	3.64	2.51	5.34	5.53	0.64	0.38	1.02	0.64	0.62	0.28	0.08	0.07	0.14	0.1	0.72	0.27	0.07	0.04	0.06	0.04	0.04	0.07	0.04	0.08	0.15	0.2	0.06	0.18	0.23	0.02	0.09	0.06	0.86	0.12	0.25
D1_d5_2	0.43	0.38	0.62	6.14	9.89	0.48	2.5	2.72	0.76	0.7	0.46	3.72	10.36	0.16	4.24	2.69	5.29	6.05	0.7	0.47	1.12	0.69	0.68	0.27	0.07	0.06	0.19	0.12	0.74	0.27	0.05	0.04	0.07	0.05	0.05	0.11	0.06	0.1	0.19	0.24	0.08	0.2	0.26	0.03	0.1	0.08	0.86	0.14	0.27
D1_d7_1	0.43	0.37	0.4	7.77	7.11	0.42	2.97	2.78	0.56	0.75	0.47	4.22	7.91	0.13	2.77	2.02	3.14	2.9	0.32	0.47	0.92	0.4	0.63	0.25	0.07	0.05	0.1	0.06	0.61	0.26	0.03	0.01	0.06	0.1	0.06	0.1	0.21	0.07	0.15	0.21	0.06	0.19	0.62	0.03	0.11	0.09	0.48	0.08	0.11
D1_d7_2	0.42	0.34	0.4	7.03	7.72	0.43	3.27	2.9	0.59	0.79	0.46	4.77	8.22	0.13	3.06	1.98	3.16	2.87	0.31	0.51	1	0.44	0.66	0.26	0.07	0.04	0.1	0.06	0.64	0.25	0.02	0.01	0.06	0.11	0.06	0.11	0.21	0.07	0.19	0.2	0.07	0.19	0.61	0.04	0.11	0.11	0.52	0.08	0.15
D2_d0_1	0.66	0.49	1.05	4.83	9.9	0.73	1.45	3.59	1.13	0.63	0.7	3.72	11.53	0.2	4.41	3.01	5.61	5.73	0.57	0.48	1.01	0.65	0.83	0.37	0.08	0.05	0.19	0.12	0.82	0.31	0.07	0.04	0.07	0.03	0.05	0.08	0.09	0.12	0.28	0.15	0.09	0.2	0.31	0.04	0.11	0.07	0.7	0.08	0.17
D2_d0_2	0.55	0.43	0.99	4.56	9.66	0.65	1.52	3.73	0.96	0.6	0.73	3.67	10.91	0.16	4.26	2.95	5.57	5.86	0.6	0.42	1	0.64	0.76	0.34	0.06	0.06	0.19	0.16	0.83	0.3	0.07	0.03	0.06	0.03	0.04	0.08	0.09	0.13	0.31	0.14	0.09	0.22	0.36	0.03	0.1	0.08	0.75	0.1	0.18
D2_d0_3	0.6	0.51	1.13	4.4	8.95	0.64	1.58	4.22	0.88	0.7	1.01	3.82	13.54	0.19	4.67	4.02	7.58	7.29	0.88	0.5	0.97	0.73	0.7	0.34	0.07	0.05	0.2	0.13	0.8	0.31	0.04	0.03	0.07	0.06	0.05	0.09	0.13	0.14	0.38	0.13	0.1	0.2	0.46	0.04	0.13	0.07	0.77	0.1	0.17
D2_d1_1	0.47	0.32	0.71	3.93	7.5	0.58	1.17	2.95	0.89	0.55	0.68	3.36	11.45	0.19	4.78	3.23	6.75	7.36	0.78	0.46	1.15	0.79	0.76	0.36	0.07	0.05	0.21	0.11	0.95	0.34	0.09	0.05	0.07	0.04	0.03	0.06	0.07	0.11	0.26	0.13	0.09	0.2	0.31	0.04	0.11	0.06	0.73	0.14	0.21
D2_d1_2	0.37	0.4	0.74	3.81	8.15	0.52	1.16	3.02	0.85	0.52	0.61	3.21	11.04	0.19	4.58	2.95	6.37	7.16	0.73	0.46	1.04	0.74	0.81	0.31	0.09	0.07	0.2	0.12	0.94	0.32	0.09	0.05	0.06	0.03	0.03	0.06	0.08	0.11	0.28	0.13	0.08	0.22	0.34	0.04	0.1	0.06	0.8	0.13	0.22
D2_d1_3	0.52	0.42	0.98	4.89	10.53	0.73	1.65	3.98	1.09	0.67	0.77	4.1	12.43	0.21	4.83	3.43	6.05	6.32	0.61	0.47	1.03	0.7	0.79	0.32	0.07	0.08	0.19	0.1	0.78	0.3	0.08	0.04	0.07	0.04	0.04	0.09	0.09	0.12	0.33	0.16	0.07	0.21	0.36	0.03	0.12	0.07	0.69	0.09	0.17
D2_d3_1	0.86	0.78	1.49	6.74	13.36	0.87	2.12	4.67	1.22	0.72	0.77	3.7	11.23	0.19	4.15	3.23	5.58	5.64	0.54	0.49	1.11	0.67	0.76	0.36	0.08	0.07	0.23	0.17	0.79	0.35	0.06	0.05	0.08	0.05	0.05	0.08	0.1	0.16	0.32	0.16	0.11	0.21	0.34	0.05	0.14	0.09	0.72	0.11	0.15
D2_d3_2	0.38	0.28	0.8	3.79	8.28	0.58	1.28	3.23	0.94	0.58	0.69	3.3	11.57	0.17	4.78	3.25	6.88	7.79	0.82	0.46	1.06	0.71	0.83	0.39	0.09	0.06	0.25	0.15	0.95	0.39	0.09	0.06	0.06	0.03	0.03	0.07	0.08	0.11	0.29	0.13	0.1	0.22	0.33	0.04	0.1	0.05	0.77	0.09	0.19
D2_d3_3	0.49	0.42	1	4.85	10.18	0.72	1.56	3.94	1.13	0.64	0.81	3.76	12.41	0.19	4.79	3.38	6.28	6.74	0.62	0.45	1.02	0.72	0.78	0.35	0.09	0.06	0.22	0.15	0.9	0.36	0.08	0.04	0.07	0.04	0.04	0.08	0.09	0.14	0.33	0.15	0.09	0.22	0.34	0.04	0.11	0.06	0.71	0.09	0.17
D2_d5_1	0.68	0.52	0.75	10.06	12.68	0.72	4.97	4.33	1.06	0.88	0.58	3.92	11.21	0.25	4.27	2.92	5.19	5.07	0.57	0.41	1.1	0.51	0.83	0.38	0.13	0.09	0.32	0.21	1.03	0.39	0.07	0.03	0.06	0.04	0.04	0.14	0.1	0.11	0.24	0.28	0.08	0.22	0.32	0.03	0.09	0.05	0.55	0.06	0.12
D2_d5_2	0.76	0.5	0.81	11.11	13.99	0.82	5.02	4.37	1.04	0.88	0.58	4.21	10.8	0.22	4.11	2.93	5.45	4.73	0.52	0.44	1.03	0.58	0.8	0.35	0.11	0.06	0.28	0.18	0.91	0.33	0.06	0.03	0.09	0.05	0.05	0.16	0.09	0.12	0.24	0.3	0.08	0.21	0.28	0.01	0.1	0.04	0.66	0.07	0.13
D2_d5_3	0.45	0.32	0.6	8.28	12.31	0.7	4.26	3.95	1.03	0.8	0.54	4.04	12.52	0.25	4.79	3.3	5.97	5.55	0.61	0.4	1.07	0.52	0.82	0.38	0.14	0.06	0.3	0.17	1.04	0.41	0.09	0.03	0.05	0.03	0.03	0.13	0.1	0.09	0.25	0.28	0.07	0.22	0.3	0.02	0.09	0.05	0.55	0.07	0.12
D2_d7_1	0.51	0.49	0.43	9.21	8.35	0.58	4.21	3.47	0.74	0.9	0.48	4.6	8.52	0.17	3.22	2.41	3.74	2.53	0.34	0.42	0.81	0.3	0.63	0.31	0.11	0.05	0.18	0.17	0.72	0.36	0.03	0.01	0.05	0.1	0.05	0.11	0.28	0.07	0.23	0.19	0.06	0.18	1.52	0.2	0.1	0.09	0.42	0.04	0.07
D2_d7_2	0.33	0.29	0.31	5.58	6.87	0.4	2.74	2.8	0.55	0.61	0.38	3.98	7.43	0.13	2.87	2.14	3.43	2.56	0.3	0.42	0.76	0.29	0.66	0.27	0.1	0.05	0.17	0.11	0.74	0.37	0.03	0.02	0.05	0.09	0.04	0.08	0.22	0.05	0.2	0.15	0.06	0.18	1.42	0.19	0.1	0.12	0.44	0.04	0.07
D2_d7_3	0.32	0.35	0.36	7.3	8.25	0.49	3.47	3.4	0.66	0.82	0.49	4.49	9.16	0.14	3.76	2.39	4.06	2.88	0.35	0.4	0.8	0.29	0.67	0.29	0.1	0.04	0.16	0.13	0.75	0.35	0.03	0.02	0.04	0.09	0.04	0.09	0.3	0.06	0.2	0.19	0.06	0.21	1.6	0.17	0.1	0.1	0.4	0.04	0.08
D3_d0_1	0.73	0.88	3.24	4.58	17.56	0.49	2.53	6.23	0.69	0.77	1.18	4.18	10.55	0.31	3.37	1.8	3.17	2.7	0.32	0.31	0.48	0.5	0.4	0.15	0.04	0.02	0.06	0.07	0.34	0.09	0.07	0.03	0.09	0.04	0.05	0.04	0.24	0.25	0.3	0.07	0.11	0.25	0.82	0.03	0.17	0.08	0.46	0.05	0.08
D3_d0_2	1.06	1.48	4.03	5.9	20.54	0.6	2.87	6.22	0.72	0.82	1.02	4.1	9.08	0.28	2.85	1.59	2.7	2	0.23	0.3	0.4	0.37	0.4	0.13	0.03	0.03	0.07	0.1	0.28	0.09	0.07	0.02	0.07	0.08	0.05	0.03	0.25	0.19	0.26	0.06	0.09	0.14	0.71	0.06	0.14	0.09	0.49	0.03	0.06
D3_d0_3	0.81	1.96	2.96	4.21	16.98	0.45	2.32	5.49	0.68	0.76	1.12	3.88	9.58	0.27	3.08	1.76	3.07	2.42	0.31	0.3	0.4	0.44	0.38	0.14	0.03	0.05	0.08	0.04	0.3	0.1	0.06	0.03	0.29	0.05	0.05	0.03	0.23	0.22	0.25	0.06	0.1	0.18	0.75	0.05	0.14	0.07	0.45	0.07	0.09
D3_d1_1	1.24	1.81	3.31	3.34	13.26	0.41	1.76	4.68	0.6	0.65	0.95	4.15	8.39	0.2	2.67	1.69	2.86	3.05	0.47	0.3	0.48	0.45	0.62	0.24	0.03	0.03	0.06	0.08	0.43	0.13	0.09	0.04	0.08	0.09	0.07	0.09	0.2	0.21	0.33	0.06	0.15	0.17	0.87	0.07	0.15	0.18	0.65	0.09	0.13
D3_d1_2	1.13	1.18	3.34	3.51	14.7	0.41	1.69	4.67	0.58	0.61	0.84	4.11	7.11	0.31	2.09	1.57	2.64	2.45	0.34	0.43	0.47	0.5	0.54	0.17	0.04	0.07	0.09	0.04	0.42	0.18	0.03	0.02	0.2	0.09	0.05	0.07	0.17	0.17	0.3	0.08	0.16	0.23	0.83	0.15	0.17	0.14	0.75	0.04	0.08
D3_d1_3	0.65	0.56	2.04	2.15	8.45	0.25	1.09	3.19	0.43	0.42	0.67	3.04	6.79	0.18	2.59	1.49	3.39	3.34	0.45	0.31	0.47	0.4	0.55	0.18	0.03	0.04	0.05	0.03	0.39	0.15	0.04	0.04	0.07	0.05	0.05	0.05	0.12	0.14	0.22	0.08	0.06	0.17	0.69	0.1	0.15	0.13	0.57	0.04	0.11
D3_d3_1	0.28	0.24	0.63	1.58	4.18	0.31	0.7	2.21	0.64	0.33	0.4	2.98	6.93	0.12	3.43	2.35	4.91	5.21	0.71	0.37	0.92	0.72	0.5	0.28	0.06	0.04	0.05	0.07	0.46	0.31	0.04	0.07	0.06	0.03	0.03	0.06	0.05	0.07	0.17	0.16	0.08	0.2	0.33	0.05	0.13	0.11	0.97	0.12	0.26
D3_d3_2	0.78	0.91	1.63	2.49	6.76	0.44	1.17	2.93	0.88	0.44	0.39	3.89	6.82	0.27	2.66	1.77	3.52	3.37	0.39	0.36	0.71	0.59	0.69	0.33	0.08	0.06	0.06	0.09	0.51	0.31	0.06	0.08	0.09	0.06	0.06	0.07	0.08	0.11	0.18	0.2	0.11	0.26	0.42	0.03	0.14	0.18	0.86	0.07	0.11
D3_d3_3	1.03	0.78	1.96	4.52	11.39	0.78	1.86	4.42	1.37	0.61	0.65	4.33	9.56	0.17	4	2.76	5.02	4.51	0.57	0.54	1	0.76	0.62	0.37	0.13	0.07	0.07	0.13	0.39	0.29	0.02	0.08	0.12	0.05	0.05	0.08	0.09	0.13	0.25	0.23	0.1	0.3	0.34	0.07	0.16	0.12	1.04	0.1	0.18
D3_d5_1	0.84	1.07	1.03	6.81	9.97	0.75	2.57	4.05	1.35	0.65	0.44	4.61	9.19	0.24	3.39	2.8	5.01	4.42	0.67	0.47	1.19	0.69	0.55	0.36	0.17	0.04	0.16	0.15	0.52	0.45	0.06	0.04	0.1	0.07	0.06	0.13	0.08	0.09	0.2	0.35	0.11	0.31	0.4	0.04	0.15	0.13	0.88	0.09	0.14
D3_d5_2	0.72	0.46	1.09	6.29	10.35	0.82	2.92	4.47	1.43	0.81	0.43	5.17	10.13	0.22	4.49	3.01	5.42	4.56	0.64	0.57	1.23	0.74	0.63	0.45	0.22	0.07	0.12	0.18	0.6	0.44	0.07	0.03	0.08	0.06	0.06	0.13	0.09	0.11	0.26	0.4	0.13	0.34	0.32	0.05	0.13	0.11	0.87	0.08	0.16
D3_d5_3	0.71	0.4	1.02	4.96	8.98	0.84	2.42	3.99	1.44	0.77	0.48	4.92	10.62	0.33	4.4	2.55	6.05	5.21	0.69	0.5	1.25	0.73	0.68	0.48	0.32	0.05	0.12	0.17	0.65	0.52	0.05	0.05	0.06	0.05	0.03	0.15	0.11	0.08	0.23	0.4	0.06	0.28	0.4	0.04	0.12	0.07	0.87	0.08	0.15
D3_d7_1	0.57	0.37	0.64	5.97	9.28	0.87	2.83	4.57	1.61	0.93	0.4	5.5	10.83	0.27	4.66	3.14	6.1	5.08	0.69	0.58	1.51	0.65	0.63	0.58	0.23	0.07	0.14	0.22	0.67	0.56	0.05	0.07	0.08	0.05	0.04	0.14	0.11	0.09	0.26	0.51	0.11	0.38	0.37	0.06	0.15	0.08	0.88	0.1	0.14
D3_d7_2	0.52	0.34	0.74	4.32	7.93	0.75	2.73	4.42	1.22	0.81	0.36	5.17	8.96	0.21	4.1	2.6	5.45	4.66	0.58	0.5	1.27	0.62	0.65	0.5	0.31	0.07	0.15	0.2	0.74	0.56	0.04	0.04	0.06	0.05	0.04	0.16	0.1	0.07	0.26	0.44	0.09	0.35	0.43	0.07	0.12	0.09	0.77	0.07	0.13
[truncated: 51 more columns]

[truncated: 18 more sheets: Fig3g, Fig4a, Fig4b, Fig4c, Fig4d, Fig5a, Fig5b, Fig5c, Fig5d, Fig5e, Fig5f, Fig5g, FigS1, FigS3, FigS4, FigS5, FigS6, FigS7]
